# Supplementary material for: 2-((E)-{(S)-(6-Meth­oxy­quinolin-4-yl)[(2S)-8-vinyl­quinuclidin-2-yl]methyl­imino}­meth­yl)phenol
Source: Acta Crystallogr Sect E Struct Rep Online. 2011 Jun 18;67(Pt 7):o1674. doi: 10.1107/S1600536811021507 (PMC3151908; doi:10.1107/S1600536811021507)
Supplement: Supplementary file 1 [file e-67-o1674-sup1.cif]

##############################################################################
#                                                                            #
# This CIF contains the data in a paper accepted for publication in          #
# Acta Crystallographica Section E. It conforms to the requirements of       #
# Notes for Authors for Acta Crystallographica Section E, and has been       #
# peer reviewed under the auspices of the IUCr Commission on Journals.       #
#                                                                            #
# Full details of the Crystallographic Information File format               #
# are given in the paper "The Crystallographic Information File (CIF):       #
# a New Standard Archive File for Crystallography" by S. R. Hall, F. H.      #
# Allen and I. D. Brown [Acta Cryst. (1991), A47, 655-685].                  #
#                                                                            #
# The current version of the core CIF dictionary is obtainable from          #
# ftp://ftp.iucr.org/pub/cif_core.dic.                                       #
#                                                                            #
# Software is freely available for graphical display of the structure(s)     #
# in this CIF. For information consult the CIF software page                 #
# http://www.iucr.org/resources/cif/software.                                #
#                                                                            #
# This file may be used for bona fide research purposes within the           #
# scientific community so long as proper attribution is given to the journal # 
# article from which it was obtained.                                        #
#                                                                            #
##############################################################################
data_I
_audit_creation_method     SHELXL-97
_chemical_name_systematic
;
2-((<i>E</i>)-{(<i>S</i>)-(6-Methoxyquinolin-4-yl)[(2<i>S</i>)-8-
vinylquinuclidin-2-yl]methylimino}methyl)phenol
;
_chemical_name_common     Schiff-base
_chemical_formula_moiety     'C27 H29 N3 O2'
_chemical_formula_sum     'C27 H29 N3 O2'
_chemical_formula_iupac     'C27 H29 N3 O2'
_chemical_formula_weight     427.53
_chemical_melting_point     438.0(10)
_symmetry_cell_setting     orthorhombic
_symmetry_space_group_name_H-M     'P 21 21 21'
loop_
    _symmetry_equiv_pos_as_xyz
    'x, y, z'
    '-x+1/2, -y, z+1/2'
    '-x, y+1/2, -z+1/2'
    'x+1/2, -y+1/2, -z'
_cell_length_a     8.9285(15)
_cell_length_b     11.6759(19)
_cell_length_c     21.939(4)
_cell_angle_alpha     90.00
_cell_angle_beta     90.00
_cell_angle_gamma     90.00
_cell_volume     2287.1(7)
_cell_formula_units_Z     4
_cell_measurement_reflns_used     4474
_cell_measurement_theta_min     2.463
_cell_measurement_theta_max     27.771
_cell_measurement_temperature     296(2)
_exptl_crystal_description     block
_exptl_crystal_colour     yellow
_exptl_crystal_size_max     0.35
_exptl_crystal_size_mid     0.29
_exptl_crystal_size_min     0.17
_exptl_crystal_density_diffrn     1.242
_exptl_crystal_density_meas     ?
_exptl_crystal_density_method     'not measured'
_exptl_crystal_F_000     912
_exptl_absorpt_coefficient_mu     0.079
_exptl_absorpt_correction_type     multi-scan
_exptl_absorpt_process_details     '(SADABS; Bruker, 2005)'
_exptl_absorpt_correction_T_min     0.9725
_exptl_absorpt_correction_T_max     0.9868
_exptl_special_details
;
;
_diffrn_ambient_temperature     296(2)
_diffrn_radiation_type     MoK\a
_diffrn_radiation_wavelength     0.71073
_diffrn_radiation_source     'fine-focus sealed tube'
_diffrn_radiation_monochromator     graphite
_diffrn_measurement_device_type     'Bruker APEXII CCD'
_diffrn_measurement_method     '\f and \w'
_diffrn_detector_area_resol_mean     ?
_diffrn_reflns_number     11474
_diffrn_reflns_av_R_equivalents     0.0260
_diffrn_reflns_av_sigmaI/netI     0.0209
_diffrn_reflns_theta_min     1.86
_diffrn_reflns_theta_max     25.09
_diffrn_reflns_theta_full     25.09
_diffrn_measured_fraction_theta_max     0.999
_diffrn_measured_fraction_theta_full     0.999
_diffrn_reflns_limit_h_min     -9
_diffrn_reflns_limit_h_max     10
_diffrn_reflns_limit_k_min     -13
_diffrn_reflns_limit_k_max     12
_diffrn_reflns_limit_l_min     -26
_diffrn_reflns_limit_l_max     23
_diffrn_standards_number     ?
_diffrn_standards_interval_count     ?
_diffrn_standards_interval_time     ?
_diffrn_standards_decay_%     ?
_refine_special_details
;
Refinement of <i>F</i>^2^ against ALL reflections. The weighted <i>R</i>-factor
<i>wR</i> and goodness of fit <i>S</i> are based on <i>F</i>^2^, conventional
<i>R</i>-factors <i>R</i> are based on <i>F</i>, with <i>F</i> set to zero for
negative <i>F</i>^2^. The threshold expression of <i>F</i>^2^ >
\s(<i>F</i>^2^) is used only for calculating <i>R</i>-factors(gt) <i>etc</i>.
and is not relevant to the choice of reflections for refinement.
<i>R</i>-factors based on <i>F</i>^2^ are statistically about twice as large
as those based on <i>F</i>, and <i>R</i>- factors based on ALL data will be
even larger.
;
_reflns_number_total     2339
_reflns_number_gt     2098
_reflns_threshold_expression     I>2\s(I)
_refine_ls_structure_factor_coef     Fsqd
_refine_ls_matrix_type     full
_refine_ls_R_factor_all     0.0366
_refine_ls_R_factor_gt     0.0315
_refine_ls_wR_factor_gt     0.0802
_refine_ls_wR_factor_ref     0.0840
_refine_ls_goodness_of_fit_ref     1.054
_refine_ls_restrained_S_all     1.054
_refine_ls_number_reflns     2339
_refine_ls_number_parameters     292
_refine_ls_number_restraints     0
_refine_ls_hydrogen_treatment     constr
_refine_ls_weighting_scheme     calc
_refine_ls_weighting_details
         'calc w=1/[\s^2^(Fo^2^)+(0.0440P)^2^+0.2035P] where P=(Fo^2^+2Fc^2^)/3'
_atom_sites_solution_hydrogens     geom
_atom_sites_solution_primary     direct
_atom_sites_solution_secondary     difmap
_refine_ls_shift/su_max     0.000
_refine_ls_shift/su_mean     0.000
_refine_diff_density_max     0.103
_refine_diff_density_min     -0.095
_refine_ls_extinction_method     'SHELXL97 (Sheldrick, 2008)'
_refine_ls_extinction_coef     0.0073(11)
_refine_ls_extinction_expression
                                  'Fc^*^=kFc[1+0.001xFc^2^\l^3^/sin(2\q)]^-1/4^'
_refine_ls_abs_structure_details     ?
loop_
    _atom_type_symbol
    _atom_type_description
    _atom_type_scat_dispersion_real
    _atom_type_scat_dispersion_imag
    _atom_type_scat_source
    'C' 'C' 0.0033 0.0016
                         'International Tables Vol C Tables 4.2.6.8 and 6.1.1.4'
    'H' 'H' 0.0000 0.0000
                         'International Tables Vol C Tables 4.2.6.8 and 6.1.1.4'
    'N' 'N' 0.0061 0.0033
                         'International Tables Vol C Tables 4.2.6.8 and 6.1.1.4'
    'O' 'O' 0.0106 0.0060
                         'International Tables Vol C Tables 4.2.6.8 and 6.1.1.4'
_computing_data_collection     'APEX2 (Bruker, 2008)'
_computing_cell_refinement     'SAINT (Bruker, 2008)'
_computing_data_reduction     'SAINT (Bruker, 2008)'
_computing_structure_solution     'SHELXS97 (Sheldrick, 2008)'
_computing_structure_refinement     'SHELXL97 (Sheldrick, 2008)'
_computing_molecular_graphics     'SHELXTL (Sheldrick, 2008)'
_computing_publication_material     'Mercury (Macrae <i>et al.</i>, 2006)'
loop_
    _atom_site_type_symbol
    _atom_site_label
    _atom_site_fract_x
    _atom_site_fract_y
    _atom_site_fract_z
    _atom_site_U_iso_or_equiv
    _atom_site_adp_type
    _atom_site_calc_flag
    _atom_site_refinement_flags
    _atom_site_occupancy
    _atom_site_symmetry_multiplicity
    _atom_site_disorder_assembly
    _atom_site_disorder_group
    N N1 0.41218(19) 0.89212(15) 0.85006(7) 0.0446(4) Uani d . 1 1 . .
    N N2 0.2454(2) 1.09111(16) 0.66032(9) 0.0596(5) Uani d . 1 1 . .
    N N3 0.7031(2) 0.98276(17) 0.88131(7) 0.0534(5) Uani d . 1 1 . .
    O O1 0.2162(2) 0.92618(13) 0.93612(7) 0.0639(4) Uani d . 1 1 . .
    H H1 0.2749 0.9431 0.9088 0.096 Uiso calc R 1 1 . .
    O O2 0.6132(2) 0.73226(15) 0.59318(7) 0.0676(5) Uani d . 1 1 . .
    C C1 0.2036(2) 0.81020(19) 0.93959(8) 0.0478(5) Uani d . 1 1 . .
    C C2 0.1042(3) 0.7639(2) 0.98102(10) 0.0648(7) Uani d . 1 1 . .
    H H2 0.0469 0.8116 1.0057 0.078 Uiso calc R 1 1 . .
    C C3 0.0903(3) 0.6468(2) 0.98559(11) 0.0714(7) Uani d . 1 1 . .
    H H3 0.0236 0.6159 1.0137 0.086 Uiso calc R 1 1 . .
    C C4 0.1735(3) 0.5744(2) 0.94915(11) 0.0706(7) Uani d . 1 1 . .
    H H4 0.1627 0.4954 0.9524 0.085 Uiso calc R 1 1 . .
    C C5 0.2728(3) 0.62049(19) 0.90787(11) 0.0578(6) Uani d . 1 1 . .
    H H5 0.3295 0.5720 0.8834 0.069 Uiso calc R 1 1 . .
    C C6 0.2897(2) 0.73866(18) 0.90213(8) 0.0443(5) Uani d . 1 1 . .
    C C7 0.3947(2) 0.78523(18) 0.85793(9) 0.0446(5) Uani d . 1 1 . .
    H H7 0.4513 0.7348 0.8345 0.054 Uiso calc R 1 1 . .
    C C8 0.5154(2) 0.93012(18) 0.80204(8) 0.0425(5) Uani d . 1 1 . .
    H H8 0.5719 0.8644 0.7865 0.051 Uiso calc R 1 1 . .
    C C9 0.4216(2) 0.98194(16) 0.75096(8) 0.0413(4) Uani d . 1 1 . .
    C C10 0.3234(2) 1.06841(19) 0.76429(10) 0.0518(5) Uani d . 1 1 . .
    H H10 0.3131 1.0932 0.8043 0.062 Uiso calc R 1 1 . .
    C C11 0.2389(3) 1.1196(2) 0.71834(12) 0.0573(6) Uani d . 1 1 . .
    H H11 0.1733 1.1779 0.7294 0.069 Uiso calc R 1 1 . .
    C C12 0.3404(2) 1.00365(19) 0.64556(10) 0.0494(5) Uani d . 1 1 . .
    C C13 0.3487(3) 0.9714(2) 0.58382(10) 0.0596(6) Uani d . 1 1 . .
    H H13 0.2916 1.0107 0.5552 0.071 Uiso calc R 1 1 . .
    C C14 0.4382(3) 0.8840(2) 0.56510(9) 0.0601(6) Uani d . 1 1 . .
    H H14 0.4423 0.8643 0.5241 0.072 Uiso calc R 1 1 . .
    C C15 0.5242(2) 0.82375(19) 0.60786(9) 0.0495(5) Uani d . 1 1 . .
    C C16 0.5222(2) 0.85392(18) 0.66807(9) 0.0458(5) Uani d . 1 1 . .
    H H16 0.5816 0.8140 0.6957 0.055 Uiso calc R 1 1 . .
    C C17 0.4310(2) 0.94490(17) 0.68904(8) 0.0410(4) Uani d . 1 1 . .
    C C18 0.6243(2) 1.02128(19) 0.82638(8) 0.0465(5) Uani d . 1 1 . .
    H H18 0.5647 1.0885 0.8377 0.056 Uiso calc R 1 1 . .
    C C19 0.7364(3) 1.0596(2) 0.77607(10) 0.0639(7) Uani d . 1 1 . .
    H H19A 0.7236 1.0129 0.7399 0.077 Uiso calc R 1 1 . .
    H H19B 0.7184 1.1390 0.7652 0.077 Uiso calc R 1 1 . .
    C C20 0.8952(3) 1.0458(2) 0.80107(11) 0.0639(6) Uani d . 1 1 . .
    H H20 0.9683 1.0689 0.7701 0.077 Uiso calc R 1 1 . .
    C C21 0.9177(3) 0.9201(2) 0.81741(14) 0.0804(8) Uani d . 1 1 . .
    H H21A 1.0195 0.9076 0.8313 0.096 Uiso calc R 1 1 . .
    H H21B 0.9003 0.8724 0.7819 0.096 Uiso calc R 1 1 . .
    C C22 0.8070(3) 0.8886(2) 0.86801(12) 0.0674(7) Uani d . 1 1 . .
    H H22A 0.7502 0.8216 0.8558 0.081 Uiso calc R 1 1 . .
    H H22B 0.8621 0.8693 0.9047 0.081 Uiso calc R 1 1 . .
    C C23 0.7916(3) 1.0797(2) 0.90419(10) 0.0636(6) Uani d . 1 1 . .
    H H23A 0.8376 1.0582 0.9426 0.076 Uiso calc R 1 1 . .
    H H23B 0.7251 1.1438 0.9119 0.076 Uiso calc R 1 1 . .
    C C24 0.9161(3) 1.1181(2) 0.85889(11) 0.0603(6) Uani d . 1 1 . .
    H H24 1.0135 1.0987 0.8768 0.072 Uiso calc R 1 1 . .
    C C25 0.9125(3) 1.2447(2) 0.84784(13) 0.0727(7) Uani d . 1 1 . .
    H H25 0.8233 1.2750 0.8330 0.087 Uiso calc R 1 1 . .
    C C26 1.0210(4) 1.3160(3) 0.85690(14) 0.0932(9) Uani d . 1 1 . .
    H H26A 1.1125 1.2899 0.8717 0.112 Uiso calc R 1 1 . .
    H H26B 1.0077 1.3935 0.8486 0.112 Uiso calc R 1 1 . .
    C C27 0.6104(4) 0.6886(3) 0.53269(10) 0.0893(9) Uani d . 1 1 . .
    H H27A 0.6449 0.7465 0.5050 0.134 Uiso calc R 1 1 . .
    H H27B 0.5099 0.6670 0.5222 0.134 Uiso calc R 1 1 . .
    H H27C 0.6746 0.6228 0.5300 0.134 Uiso calc R 1 1 . .
loop_
    _atom_site_aniso_label
    _atom_site_aniso_U_11
    _atom_site_aniso_U_22
    _atom_site_aniso_U_33
    _atom_site_aniso_U_12
    _atom_site_aniso_U_13
    _atom_site_aniso_U_23
    N1 0.0486(9) 0.0457(10) 0.0395(9) -0.0028(8) 0.0046(7) 0.0016(7)
    N2 0.0560(11) 0.0516(11) 0.0712(13) 0.0021(10) -0.0051(10) 0.0136(10)
    N3 0.0598(11) 0.0577(11) 0.0426(9) -0.0051(10) -0.0053(8) -0.0014(8)
    O1 0.0809(11) 0.0513(9) 0.0596(9) 0.0002(9) 0.0226(9) -0.0035(8)
    O2 0.0864(11) 0.0694(11) 0.0469(8) 0.0073(10) 0.0076(8) -0.0099(8)
    C1 0.0538(12) 0.0507(13) 0.0390(10) -0.0019(10) 0.0019(10) 0.0014(9)
    C2 0.0707(15) 0.0719(17) 0.0517(13) -0.0034(14) 0.0177(12) 0.0014(12)
    C3 0.0781(17) 0.0786(18) 0.0574(14) -0.0175(15) 0.0167(13) 0.0138(13)
    C4 0.0897(18) 0.0547(15) 0.0674(15) -0.0137(15) 0.0075(14) 0.0125(13)
    C5 0.0679(14) 0.0463(13) 0.0591(13) -0.0017(12) 0.0074(12) 0.0038(11)
    C6 0.0482(11) 0.0473(12) 0.0375(9) -0.0018(9) -0.0014(9) 0.0036(9)
    C7 0.0479(11) 0.0454(12) 0.0405(10) 0.0012(10) 0.0033(9) -0.0003(9)
    C8 0.0442(10) 0.0453(11) 0.0379(9) -0.0011(9) 0.0046(8) 0.0007(9)
    C9 0.0408(10) 0.0394(10) 0.0438(10) -0.0071(9) 0.0025(8) 0.0045(9)
    C10 0.0516(12) 0.0479(12) 0.0559(12) 0.0017(11) 0.0078(10) 0.0002(10)
    C11 0.0530(12) 0.0456(12) 0.0734(16) 0.0042(11) 0.0064(11) 0.0093(11)
    C12 0.0488(11) 0.0470(12) 0.0523(12) -0.0088(10) -0.0035(10) 0.0095(10)
    C13 0.0674(14) 0.0602(14) 0.0510(12) -0.0078(13) -0.0152(11) 0.0141(11)
    C14 0.0752(15) 0.0676(16) 0.0375(11) -0.0139(14) -0.0051(11) 0.0019(11)
    C15 0.0566(12) 0.0479(12) 0.0441(11) -0.0086(11) 0.0055(10) -0.0015(9)
    C16 0.0497(11) 0.0465(12) 0.0413(10) -0.0045(10) -0.0020(9) 0.0030(9)
    C17 0.0401(10) 0.0406(11) 0.0422(9) -0.0085(8) -0.0010(8) 0.0040(9)
    C18 0.0502(11) 0.0476(12) 0.0415(10) -0.0052(10) 0.0022(9) -0.0005(9)
    C19 0.0603(13) 0.0809(17) 0.0504(12) -0.0277(14) 0.0008(11) 0.0005(13)
    C20 0.0519(12) 0.0726(17) 0.0672(14) -0.0130(12) 0.0106(11) -0.0142(13)
    C21 0.0683(15) 0.0689(18) 0.104(2) -0.0005(14) 0.0052(16) -0.0314(16)
    C22 0.0717(15) 0.0593(15) 0.0713(15) 0.0022(13) -0.0193(13) -0.0007(12)
    C23 0.0668(14) 0.0665(15) 0.0574(13) -0.0067(13) -0.0074(12) -0.0147(12)
    C24 0.0481(12) 0.0574(14) 0.0755(15) -0.0019(11) -0.0123(11) -0.0088(12)
    C25 0.0646(15) 0.0635(16) 0.0900(19) 0.0015(14) -0.0104(14) -0.0072(14)
    C26 0.091(2) 0.0693(19) 0.119(2) -0.0187(18) -0.003(2) -0.0112(18)
    C27 0.133(3) 0.084(2) 0.0506(13) 0.006(2) 0.0223(16) -0.0132(14)
_geom_special_details
;
All e.s.d.'s (except the e.s.d. in the dihedral angle between two l.s. planes)
are estimated using the full covariance matrix. The cell e.s.d.'s are taken
into account individually in the estimation of e.s.d.'s in distances, angles
and torsion angles; correlations between e.s.d.'s in cell parameters are only
used when they are defined by crystal symmetry. An approximate (isotropic)
treatment of cell e.s.d.'s is used for estimating e.s.d.'s involving l.s.
planes.
;
loop_
    _geom_bond_atom_site_label_1
    _geom_bond_atom_site_label_2
    _geom_bond_site_symmetry_2
    _geom_bond_distance
    _geom_bond_publ_flag
    N1 C7 . 1.269(3) ?
    N1 C8 . 1.468(2) ?
    N2 C11 . 1.317(3) ?
    N2 C12 . 1.367(3) ?
    N3 C18 . 1.466(3) ?
    N3 C22 . 1.468(3) ?
    N3 C23 . 1.468(3) ?
    O1 C1 . 1.361(3) ?
    O1 H1 . 0.8200 ?
    O2 C15 . 1.369(3) ?
    O2 C27 . 1.422(3) ?
    C1 C2 . 1.380(3) ?
    C1 C6 . 1.401(3) ?
    C2 C3 . 1.377(4) ?
    C2 H2 . 0.9300 ?
    C3 C4 . 1.381(4) ?
    C3 H3 . 0.9300 ?
    C4 C5 . 1.377(3) ?
    C4 H4 . 0.9300 ?
    C5 C6 . 1.394(3) ?
    C5 H5 . 0.9300 ?
    C6 C7 . 1.455(3) ?
    C7 H7 . 0.9300 ?
    C8 C9 . 1.524(3) ?
    C8 C18 . 1.537(3) ?
    C8 H8 . 0.9800 ?
    C9 C10 . 1.369(3) ?
    C9 C17 . 1.428(3) ?
    C10 C11 . 1.394(3) ?
    C10 H10 . 0.9300 ?
    C11 H11 . 0.9300 ?
    C12 C13 . 1.408(3) ?
    C12 C17 . 1.426(3) ?
    C13 C14 . 1.359(3) ?
    C13 H13 . 0.9300 ?
    C14 C15 . 1.402(3) ?
    C14 H14 . 0.9300 ?
    C15 C16 . 1.367(3) ?
    C16 C17 . 1.415(3) ?
    C16 H16 . 0.9300 ?
    C18 C19 . 1.556(3) ?
    C18 H18 . 0.9800 ?
    C19 C20 . 1.529(3) ?
    C19 H19A . 0.9700 ?
    C19 H19B . 0.9700 ?
    C20 C21 . 1.525(4) ?
    C20 C24 . 1.535(3) ?
    C20 H20 . 0.9800 ?
    C21 C22 . 1.531(4) ?
    C21 H21A . 0.9700 ?
    C21 H21B . 0.9700 ?
    C22 H22A . 0.9700 ?
    C22 H22B . 0.9700 ?
    C23 C24 . 1.558(3) ?
    C23 H23A . 0.9700 ?
    C23 H23B . 0.9700 ?
    C24 C25 . 1.498(4) ?
    C24 H24 . 0.9800 ?
    C25 C26 . 1.293(4) ?
    C25 H25 . 0.9300 ?
    C26 H26A . 0.9300 ?
    C26 H26B . 0.9300 ?
    C27 H27A . 0.9600 ?
    C27 H27B . 0.9600 ?
    C27 H27C . 0.9600 ?
loop_
    _geom_angle_atom_site_label_1
    _geom_angle_atom_site_label_2
    _geom_angle_atom_site_label_3
    _geom_angle_site_symmetry_1
    _geom_angle_site_symmetry_3
    _geom_angle
    _geom_angle_publ_flag
    C7 N1 C8 . . 118.14(18) ?
    C11 N2 C12 . . 116.44(19) ?
    C18 N3 C22 . . 111.69(17) ?
    C18 N3 C23 . . 107.62(18) ?
    C22 N3 C23 . . 107.80(17) ?
    C1 O1 H1 . . 109.5 ?
    C15 O2 C27 . . 119.3(2) ?
    O1 C1 C2 . . 118.6(2) ?
    O1 C1 C6 . . 121.00(18) ?
    C2 C1 C6 . . 120.4(2) ?
    C3 C2 C1 . . 119.6(2) ?
    C3 C2 H2 . . 120.2 ?
    C1 C2 H2 . . 120.2 ?
    C2 C3 C4 . . 121.1(2) ?
    C2 C3 H3 . . 119.4 ?
    C4 C3 H3 . . 119.4 ?
    C5 C4 C3 . . 119.2(2) ?
    C5 C4 H4 . . 120.4 ?
    C3 C4 H4 . . 120.4 ?
    C4 C5 C6 . . 121.1(2) ?
    C4 C5 H5 . . 119.5 ?
    C6 C5 H5 . . 119.5 ?
    C5 C6 C1 . . 118.5(2) ?
    C5 C6 C7 . . 120.0(2) ?
    C1 C6 C7 . . 121.46(19) ?
    N1 C7 C6 . . 122.49(19) ?
    N1 C7 H7 . . 118.8 ?
    C6 C7 H7 . . 118.8 ?
    N1 C8 C9 . . 107.63(15) ?
    N1 C8 C18 . . 110.92(15) ?
    C9 C8 C18 . . 109.15(16) ?
    N1 C8 H8 . . 109.7 ?
    C9 C8 H8 . . 109.7 ?
    C18 C8 H8 . . 109.7 ?
    C10 C9 C17 . . 117.65(18) ?
    C10 C9 C8 . . 119.18(18) ?
    C17 C9 C8 . . 123.17(17) ?
    C9 C10 C11 . . 120.6(2) ?
    C9 C10 H10 . . 119.7 ?
    C11 C10 H10 . . 119.7 ?
    N2 C11 C10 . . 124.5(2) ?
    N2 C11 H11 . . 117.7 ?
    C10 C11 H11 . . 117.7 ?
    N2 C12 C13 . . 117.4(2) ?
    N2 C12 C17 . . 123.57(19) ?
    C13 C12 C17 . . 119.0(2) ?
    C14 C13 C12 . . 121.5(2) ?
    C14 C13 H13 . . 119.2 ?
    C12 C13 H13 . . 119.2 ?
    C13 C14 C15 . . 119.8(2) ?
    C13 C14 H14 . . 120.1 ?
    C15 C14 H14 . . 120.1 ?
    C16 C15 O2 . . 115.9(2) ?
    C16 C15 C14 . . 120.6(2) ?
    O2 C15 C14 . . 123.51(18) ?
    C15 C16 C17 . . 121.0(2) ?
    C15 C16 H16 . . 119.5 ?
    C17 C16 H16 . . 119.5 ?
    C16 C17 C12 . . 118.01(18) ?
    C16 C17 C9 . . 124.77(17) ?
    C12 C17 C9 . . 117.22(18) ?
    N3 C18 C8 . . 112.13(17) ?
    N3 C18 C19 . . 111.27(17) ?
    C8 C18 C19 . . 111.09(16) ?
    N3 C18 H18 . . 107.4 ?
    C8 C18 H18 . . 107.4 ?
    C19 C18 H18 . . 107.4 ?
    C20 C19 C18 . . 108.15(19) ?
    C20 C19 H19A . . 110.1 ?
    C18 C19 H19A . . 110.1 ?
    C20 C19 H19B . . 110.1 ?
    C18 C19 H19B . . 110.1 ?
    H19A C19 H19B . . 108.4 ?
    C21 C20 C19 . . 107.9(2) ?
    C21 C20 C24 . . 108.6(2) ?
    C19 C20 C24 . . 110.6(2) ?
    C21 C20 H20 . . 109.9 ?
    C19 C20 H20 . . 109.9 ?
    C24 C20 H20 . . 109.9 ?
    C20 C21 C22 . . 108.5(2) ?
    C20 C21 H21A . . 110.0 ?
    C22 C21 H21A . . 110.0 ?
    C20 C21 H21B . . 110.0 ?
    C22 C21 H21B . . 110.0 ?
    H21A C21 H21B . . 108.4 ?
    N3 C22 C21 . . 111.8(2) ?
    N3 C22 H22A . . 109.2 ?
    C21 C22 H22A . . 109.2 ?
    N3 C22 H22B . . 109.2 ?
    C21 C22 H22B . . 109.2 ?
    H22A C22 H22B . . 107.9 ?
    N3 C23 C24 . . 112.82(18) ?
    N3 C23 H23A . . 109.0 ?
    C24 C23 H23A . . 109.0 ?
    N3 C23 H23B . . 109.0 ?
    C24 C23 H23B . . 109.0 ?
    H23A C23 H23B . . 107.8 ?
    C25 C24 C20 . . 114.0(2) ?
    C25 C24 C23 . . 111.8(2) ?
    C20 C24 C23 . . 106.36(18) ?
    C25 C24 H24 . . 108.2 ?
    C20 C24 H24 . . 108.2 ?
    C23 C24 H24 . . 108.2 ?
    C26 C25 C24 . . 126.5(3) ?
    C26 C25 H25 . . 116.8 ?
    C24 C25 H25 . . 116.8 ?
    C25 C26 H26A . . 120.0 ?
    C25 C26 H26B . . 120.0 ?
    H26A C26 H26B . . 120.0 ?
    O2 C27 H27A . . 109.5 ?
    O2 C27 H27B . . 109.5 ?
    H27A C27 H27B . . 109.5 ?
    O2 C27 H27C . . 109.5 ?
    H27A C27 H27C . . 109.5 ?
    H27B C27 H27C . . 109.5 ?
loop_
    _geom_torsion_atom_site_label_1
    _geom_torsion_atom_site_label_2
    _geom_torsion_atom_site_label_3
    _geom_torsion_atom_site_label_4
    _geom_torsion_site_symmetry_1
    _geom_torsion_site_symmetry_2
    _geom_torsion_site_symmetry_3
    _geom_torsion_site_symmetry_4
    _geom_torsion
    _geom_torsion_publ_flag
    O1 C1 C2 C3 . . . . -179.6(2) ?
    C6 C1 C2 C3 . . . . 0.2(4) ?
    C1 C2 C3 C4 . . . . -0.4(4) ?
    C2 C3 C4 C5 . . . . 0.5(4) ?
    C3 C4 C5 C6 . . . . -0.4(4) ?
    C4 C5 C6 C1 . . . . 0.2(3) ?
    C4 C5 C6 C7 . . . . -179.6(2) ?
    O1 C1 C6 C5 . . . . 179.7(2) ?
    C2 C1 C6 C5 . . . . -0.2(3) ?
    O1 C1 C6 C7 . . . . -0.5(3) ?
    C2 C1 C6 C7 . . . . 179.7(2) ?
    C8 N1 C7 C6 . . . . -176.87(16) ?
    C5 C6 C7 N1 . . . . 178.6(2) ?
    C1 C6 C7 N1 . . . . -1.3(3) ?
    C7 N1 C8 C9 . . . . 109.5(2) ?
    C7 N1 C8 C18 . . . . -131.2(2) ?
    N1 C8 C9 C10 . . . . 54.8(2) ?
    C18 C8 C9 C10 . . . . -65.7(2) ?
    N1 C8 C9 C17 . . . . -125.40(19) ?
    C18 C8 C9 C17 . . . . 114.15(19) ?
    C17 C9 C10 C11 . . . . -1.5(3) ?
    C8 C9 C10 C11 . . . . 178.35(19) ?
    C12 N2 C11 C10 . . . . 1.3(3) ?
    C9 C10 C11 N2 . . . . -0.2(3) ?
    C11 N2 C12 C13 . . . . 179.7(2) ?
    C11 N2 C12 C17 . . . . -0.7(3) ?
    N2 C12 C13 C14 . . . . -178.8(2) ?
    C17 C12 C13 C14 . . . . 1.6(3) ?
    C12 C13 C14 C15 . . . . 0.3(3) ?
    C27 O2 C15 C16 . . . . 174.0(2) ?
    C27 O2 C15 C14 . . . . -5.4(3) ?
    C13 C14 C15 C16 . . . . -1.8(3) ?
    C13 C14 C15 O2 . . . . 177.6(2) ?
    O2 C15 C16 C17 . . . . -178.10(18) ?
    C14 C15 C16 C17 . . . . 1.4(3) ?
    C15 C16 C17 C12 . . . . 0.5(3) ?
    C15 C16 C17 C9 . . . . 179.84(19) ?
    N2 C12 C17 C16 . . . . 178.52(19) ?
    C13 C12 C17 C16 . . . . -1.9(3) ?
    N2 C12 C17 C9 . . . . -0.9(3) ?
    C13 C12 C17 C9 . . . . 178.69(19) ?
    C10 C9 C17 C16 . . . . -177.42(18) ?
    C8 C9 C17 C16 . . . . 2.7(3) ?
    C10 C9 C17 C12 . . . . 1.9(3) ?
    C8 C9 C17 C12 . . . . -177.90(17) ?
    C22 N3 C18 C8 . . . . 67.6(2) ?
    C23 N3 C18 C8 . . . . -174.22(17) ?
    C22 N3 C18 C19 . . . . -57.5(2) ?
    C23 N3 C18 C19 . . . . 60.7(2) ?
    N1 C8 C18 N3 . . . . 53.4(2) ?
    C9 C8 C18 N3 . . . . 171.84(16) ?
    N1 C8 C18 C19 . . . . 178.63(18) ?
    C9 C8 C18 C19 . . . . -63.0(2) ?
    N3 C18 C19 C20 . . . . -0.7(3) ?
    C8 C18 C19 C20 . . . . -126.4(2) ?
    C18 C19 C20 C21 . . . . 59.8(3) ?
    C18 C19 C20 C24 . . . . -58.9(3) ?
    C19 C20 C21 C22 . . . . -62.9(3) ?
    C24 C20 C21 C22 . . . . 57.0(3) ?
    C18 N3 C22 C21 . . . . 54.8(3) ?
    C23 N3 C22 C21 . . . . -63.2(2) ?
    C20 C21 C22 N3 . . . . 5.9(3) ?
    C18 N3 C23 C24 . . . . -63.8(2) ?
    C22 N3 C23 C24 . . . . 56.8(3) ?
    C21 C20 C24 C25 . . . . 174.1(2) ?
    C19 C20 C24 C25 . . . . -67.7(3) ?
    C21 C20 C24 C23 . . . . -62.3(3) ?
    C19 C20 C24 C23 . . . . 56.0(3) ?
    N3 C23 C24 C25 . . . . 129.9(2) ?
    N3 C23 C24 C20 . . . . 4.9(3) ?
    C20 C24 C25 C26 . . . . -116.8(3) ?
    C23 C24 C25 C26 . . . . 122.6(3) ?
loop_
    _geom_hbond_atom_site_label_D
    _geom_hbond_atom_site_label_H
    _geom_hbond_atom_site_label_A
    _geom_hbond_site_symmetry_A
    _geom_hbond_distance_DH
    _geom_hbond_distance_HA
    _geom_hbond_distance_DA
    _geom_hbond_angle_DHA
    O1 H1 N1 . 0.82 1.88 2.605(2) 147.5
data_global
_journal_date_recd_electronic     2011-04-29
_journal_date_accepted     2011-06-03
_journal_name_full     'Acta Crystallographica, Section E'
_journal_year     2011
_journal_volume     67
_journal_issue      7
_journal_page_first     o1674
_journal_page_last     o1674
_journal_paper_category     QO
_journal_coeditor_code     JH2284
_publ_contact_author_name     'Wei He'
_publ_contact_author_address
;
Department of Chemistry, School of Pharmacy, Fourth Military Medical University,
Shaanxi Province, Xi'an 710032, P. R. China
;
_publ_contact_author_email     'weihechem@fmmu.edu.cn'
_publ_contact_author_fax     '+86-29-84774473-805'
_publ_contact_author_phone     '+86-29-84774473'
_publ_section_title
;\
2-((<i>E</i>)-{(<i>S</i>)-(6-Methoxyquinolin-4-yl)[(2<i>S</i>)-8-\
vinylquinuclidin-2-yl]methylimino}methyl)phenol
;
loop_
    _publ_author_name
    _publ_author_footnote
    _publ_author_address
    'Wei, Yu' .
;
Department of Chemistry
School of Pharmacy
Fourth Military Medical University
Shaanxi Province
Xi'an 710032
People's Republic of China
;
    'He, Wei' .
;
Department of Chemistry
School of Pharmacy
Fourth Military Medical University
Shaanxi Province
Xi'an 710032
People's Republic of China
;
