# Supplementary material for: 2-((E)-{(S)-(6-Meth­oxy­quinolin-4-yl)[(2S)-8-vinyl­quinuclidin-2-yl]methyl­imino}­meth­yl)phenol
Source: Acta Crystallogr Sect E Struct Rep Online. 2011 Jun 18;67(Pt 7):o1674. doi: 10.1107/S1600536811021507 (PMC3151908; doi:10.1107/S1600536811021507)
Supplement: Supplementary file 2 [file e-67-o1674-Isup2.hkl]

# 
# h,k,l, Fc-squared, Fo-squared, sigma(Fo-squared) and status flag 
# 
data_I 
_shelx_title ' xb4111 in P2(1)2(1)2(1)' 
_shelx_refln_list_code          4 
_shelx_F_calc_maximum      165.84 
_exptl_crystal_F_000       912.00 
_reflns_d_resolution_high  0.8379 
 
loop_ 
 _symmetry_equiv_pos_as_xyz 
 'x, y, z' 
 '-x+1/2, -y, z+1/2' 
 '-x, y+1/2, -z+1/2' 
 'x+1/2, -y+1/2, -z' 
 
_cell_length_a     8.9285 
_cell_length_b    11.6759 
_cell_length_c    21.9391 
_cell_angle_alpha  90.000 
_cell_angle_beta   90.000 
_cell_angle_gamma  90.000 
 
_shelx_F_squared_multiplier     1.000 
 
loop_ 
 _refln_index_h 
 _refln_index_k 
 _refln_index_l 
 _refln_F_squared_calc 
 _refln_F_squared_meas 
 _refln_F_squared_sigma 
 _refln_observed_status 
   2   0   0     1747.79     1722.64     39.83 o 
   4   0   0        5.78        5.93      1.48 o 
   6   0   0     1600.62     1625.41     41.93 o 
   8   0   0        5.74       11.61      3.21 o 
  10   0   0      130.02      161.06     10.87 o 
   1   1   0      111.40      112.72      6.94 o 
   2   1   0     3427.22     3286.02     38.13 o 
   3   1   0        0.54        0.02      0.29 o 
   4   1   0       95.22      110.55      3.84 o 
   5   1   0        2.13        1.20      0.61 o 
   6   1   0       57.66       53.09      4.08 o 
   7   1   0        2.69        1.56      1.00 o 
   8   1   0       16.39       12.84      2.25 o 
   9   1   0        7.55        8.53      2.18 o 
  10   1   0        0.38        0.51      1.65 o 
   0   2   0     6703.97     6610.74    154.53 o 
   1   2   0     7420.79     7499.50    100.19 o 
   2   2   0     5377.24     5009.31     57.73 o 
   3   2   0     3049.46     2965.56     35.17 o 
   4   2   0      129.66      108.87      3.18 o 
   5   2   0      832.03      880.24     14.42 o 
   6   2   0       42.05       48.48      2.57 o 
   7   2   0        2.08        1.61      1.22 o 
   8   2   0       34.76       38.40      3.40 o 
   9   2   0        0.02        0.28      1.36 o 
  10   2   0       30.80       37.00      6.79 o 
   1   3   0      214.36      196.42      3.99 o 
   2   3   0     1875.46     1830.73     22.11 o 
   3   3   0      325.52      337.03      5.43 o 
   4   3   0     2202.02     2208.95     27.23 o 
   5   3   0       72.55       74.45      2.50 o 
   6   3   0      179.29      172.47      4.99 o 
   7   3   0      297.58      335.09      8.02 o 
   8   3   0       85.46       88.10      4.88 o 
   9   3   0        1.80        0.15      1.30 o 
  10   3   0       12.67       11.99      2.79 o 
   0   4   0      465.44      364.00     25.87 o 
   1   4   0     1840.24     1885.59     34.44 o 
   2   4   0       67.08       85.98      2.17 o 
   3   4   0       20.22       23.43      1.35 o 
   4   4   0     3343.57     3453.23     41.45 o 
   5   4   0        7.12        5.90      0.89 o 
   6   4   0       77.32       75.82      2.84 o 
   7   4   0       19.62       21.44      2.21 o 
   8   4   0        0.15        1.88      1.02 o 
   9   4   0        1.37        0.46      2.22 o 
  10   4   0        5.71        5.06      1.92 o 
   1   5   0      318.66      307.71      8.96 o 
   2   5   0      170.30      151.08      7.88 o 
   3   5   0      730.04      744.68     10.59 o 
   4   5   0      770.02      756.39     11.02 o 
   5   5   0      468.67      488.29      9.35 o 
   6   5   0        0.03       -0.19      1.06 o 
   7   5   0        0.72        1.42      1.12 o 
   8   5   0        3.09        1.42      1.44 o 
   9   5   0       42.67       46.47      3.46 o 
   0   6   0     3349.92     3783.97     84.86 o 
   1   6   0      328.32      347.87      6.46 o 
   2   6   0      923.56      975.51     15.76 o 
   3   6   0       16.29       15.06      1.18 o 
   4   6   0       14.77       16.10      1.25 o 
   5   6   0       26.03       32.96      3.76 o 
   6   6   0      343.50      347.51     10.83 o 
   7   6   0        4.29        4.70      1.92 o 
   8   6   0        1.57        0.69      1.22 o 
   9   6   0        3.53        3.64      1.49 o 
   1   7   0      445.76      473.04      8.23 o 
   2   7   0        0.30        0.48      0.44 o 
   3   7   0        6.87        6.19      0.84 o 
   4   7   0      212.09      204.27      5.56 o 
   5   7   0        4.40        4.15      1.33 o 
   6   7   0      394.50      354.90     27.92 o 
   7   7   0       40.37       44.04      3.06 o 
   8   7   0       19.70       28.73      3.86 o 
   9   7   0        5.12        9.14      2.00 o 
   0   8   0       56.03       59.03      5.43 o 
   1   8   0      282.45      326.18      7.83 o 
   2   8   0       15.89       16.14      1.66 o 
   3   8   0       23.50       23.06      2.16 o 
   4   8   0      220.47      226.25      7.81 o 
   5   8   0       35.65       33.61      7.29 o 
   6   8   0      130.58      127.89      7.78 o 
   7   8   0       29.28       31.89      3.62 o 
   8   8   0        0.60        0.03      1.54 o 
   1   9   0       32.94       30.81      2.87 o 
   2   9   0       24.76       28.56      4.02 o 
   3   9   0      281.85      268.39     11.09 o 
   4   9   0      325.80      325.87     12.65 o 
   5   9   0       19.47       17.04      4.94 o 
   6   9   0       48.25       53.60      7.41 o 
   7   9   0       44.64       50.01      4.33 o 
   8   9   0        6.19        3.01      4.94 o 
   0  10   0       45.53       69.16      6.92 o 
   1  10   0       46.23       48.90      4.98 o 
   2  10   0      100.90       98.93      6.72 o 
   3  10   0        8.48        4.79      2.35 o 
   4  10   0        1.32        0.85      1.96 o 
   5  10   0       45.76       47.01      5.52 o 
   6  10   0        0.62        2.72      2.37 o 
   7  10   0       61.97       64.71      8.40 o 
   1  11   0       47.30       34.91      4.69 o 
   2  11   0      378.80      378.11     20.14 o 
   3  11   0       71.46       61.86      6.37 o 
   4  11   0        3.78        0.55      2.07 o 
   5  11   0        0.77       -1.85      2.35 o 
   6  11   0        0.17       -0.62      2.96 o 
   0  12   0       33.82       22.72      6.92 o 
   1  12   0        1.87        5.43      3.95 o 
   2  12   0        4.35       11.07      4.20 o 
   3  12   0       24.68       19.62      4.28 o 
   4  12   0        8.77       13.26      4.45 o 
   5  12   0        8.60        6.94      2.95 o 
   1  13   0        0.01        0.25      3.21 o 
   2  13   0        5.85       15.56      6.17 o 
   3  13   0        0.91        1.62      2.49 o 
   1   0   1     8311.41     8353.37    132.13 o 
   2   0   1        2.53        1.01      0.29 o 
   3   0   1      106.97      117.68      3.01 o 
   4   0   1      491.87      491.73     10.32 o 
   5   0   1       10.94       12.11      1.57 o 
   6   0   1       55.83       47.91      3.05 o 
   7   0   1       27.67       23.69      2.53 o 
   8   0   1       98.49      106.87      5.24 o 
   9   0   1        4.49        4.90      2.59 o 
  10   0   1        5.97        6.43      2.14 o 
   0   1   1      327.26      248.34     31.68 o 
   1   1   1     1155.59     1078.73     10.62 o 
   2   1   1    16205.48    16400.63    173.91 o 
   3   1   1      488.40      479.95      5.26 o 
   4   1   1     1095.10     1090.66     10.92 o 
   5   1   1      173.51      178.05      3.51 o 
   6   1   1      216.55      215.64      4.82 o 
   7   1   1      176.56      170.55      4.54 o 
   8   1   1       29.93       32.23      2.25 o 
   9   1   1      146.42      153.53      6.13 o 
  10   1   1      293.56      335.45      8.17 o 
   0   2   1      392.86      367.30      7.24 o 
   1   2   1     1541.17     1536.07     16.34 o 
   2   2   1    17648.32    17759.04    142.81 o 
   3   2   1      910.32      835.10      7.84 o 
   4   2   1      291.43      295.38      3.96 o 
   5   2   1      263.59      246.43      3.80 o 
   6   2   1      120.83      125.86      2.92 o 
   7   2   1       21.08       18.81      2.50 o 
   8   2   1       55.89       57.41      3.31 o 
   9   2   1       49.95       52.37      3.89 o 
  10   2   1       24.30       25.33      2.48 o 
   0   3   1     1829.47     1870.41     50.97 o 
   1   3   1       89.60       78.40      1.24 o 
   2   3   1      809.60      817.08      7.54 o 
   3   3   1     1252.39     1290.69     11.60 o 
   4   3   1       68.14       65.93      1.54 o 
   5   3   1      671.72      716.88      8.14 o 
   6   3   1       86.68       86.67      2.26 o 
   7   3   1      110.55      105.97      3.19 o 
   8   3   1       34.06       32.05      2.25 o 
   9   3   1       17.63       21.55      2.16 o 
  10   3   1        7.08        6.29      1.92 o 
   0   4   1     1355.07     1250.49     18.23 o 
   1   4   1      623.52      632.17      6.17 o 
   2   4   1     1097.77     1156.58     11.29 o 
   3   4   1     2012.38     2044.59     17.76 o 
   4   4   1      510.83      495.55      5.98 o 
   5   4   1       12.38       14.94      0.90 o 
   6   4   1       36.05       36.36      1.58 o 
   7   4   1      205.60      211.29      4.34 o 
   8   4   1       70.59       70.78      2.60 o 
   9   4   1        1.23        1.86      0.96 o 
  10   4   1        0.05        0.30      1.21 o 
   0   5   1      164.95      166.71      3.95 o 
   1   5   1     1446.12     1495.67     14.34 o 
   2   5   1      168.35      195.73      3.91 o 
   3   5   1      176.83      189.01      2.74 o 
   4   5   1      601.31      584.80      6.36 o 
   5   5   1      172.91      168.40      3.15 o 
   6   5   1       64.08       68.31      2.27 o 
   7   5   1      102.72      100.23      2.95 o 
   8   5   1        4.20        2.60      0.86 o 
   9   5   1       13.45       13.83      1.56 o 
   0   6   1       95.35      112.76      3.47 o 
   1   6   1      337.81      370.65      4.75 o 
   2   6   1      657.92      709.79      6.98 o 
   3   6   1      115.88      123.24      4.04 o 
   4   6   1      300.02      312.00      4.53 o 
   5   6   1       40.15       38.17      2.14 o 
   6   6   1       76.27       75.19      2.43 o 
   7   6   1        3.18        5.53      1.50 o 
   8   6   1       50.10       49.77      2.41 o 
   9   6   1        0.25        1.60      0.91 o 
   0   7   1      661.58      675.28     11.84 o 
   1   7   1      158.06      159.86      2.98 o 
   2   7   1      262.37      271.80      3.86 o 
   3   7   1       84.83       81.36      2.86 o 
   4   7   1       16.08       12.90      1.52 o 
   5   7   1       14.64       15.35      1.28 o 
   6   7   1        7.24        9.68      1.45 o 
   7   7   1      170.13      163.67      3.98 o 
   8   7   1       34.28       30.13      2.21 o 
   9   7   1       13.82       13.86      1.78 o 
   0   8   1      123.34      127.48      4.21 o 
   1   8   1      117.83      109.10      2.90 o 
   2   8   1       46.73       44.70      2.07 o 
   3   8   1      112.38      108.74      2.90 o 
   4   8   1      234.90      251.82      4.91 o 
   5   8   1       12.15       13.04      1.59 o 
   6   8   1       92.22      100.59      4.81 o 
   7   8   1       32.54       31.36      2.48 o 
   8   8   1       39.08       34.17      2.74 o 
   0   9   1      112.97      120.19      5.94 o 
   1   9   1       60.91       60.07      2.61 o 
   2   9   1       73.41       82.98      4.25 o 
   3   9   1      195.63      198.05      7.70 o 
   4   9   1       80.16       82.33      6.06 o 
   5   9   1       27.56       29.44      2.61 o 
   6   9   1        4.69        3.89      1.64 o 
   7   9   1       11.87       12.16      2.35 o 
   8   9   1        2.27        0.63      1.65 o 
   0  10   1       28.05       23.33      3.83 o 
   1  10   1      169.48      169.49      5.48 o 
   2  10   1       45.84       46.66      3.61 o 
   3  10   1      242.91      219.41     17.77 o 
   4  10   1       76.60       80.32      4.71 o 
   5  10   1      135.54      133.23      5.95 o 
   6  10   1        9.31        4.55      2.13 o 
   7  10   1       13.13       11.96      2.69 o 
   0  11   1        0.36       -1.73      1.73 o 
   1  11   1        2.14        1.08      1.32 o 
   2  11   1        9.95       10.13      2.18 o 
   3  11   1      251.65      221.31     29.49 o 
   4  11   1       23.13       15.68      2.61 o 
   5  11   1        3.52        3.80      1.70 o 
   6  11   1        1.86       -0.03      1.53 o 
   0  12   1       18.53       17.29      5.68 o 
   1  12   1        1.42       -0.73      3.09 o 
   2  12   1       25.84       24.96      3.11 o 
   3  12   1       10.19        8.66      3.45 o 
   4  12   1       17.28       17.51      2.91 o 
   5  12   1       19.92       27.58      3.70 o 
   0  13   1        1.06        5.50      3.01 o 
   1  13   1        3.18        2.24      2.49 o 
   2  13   1        7.04        6.60      3.33 o 
   3  13   1       13.11       15.14      2.93 o 
   0   0   2     1535.49     1466.41     33.34 o 
   1   0   2     2525.49     2359.35     31.15 o 
   2   0   2     1264.77     1233.61     15.51 o 
   3   0   2       45.26       42.07      1.70 o 
   4   0   2      307.57      281.46      5.90 o 
   5   0   2        1.41        1.11      0.70 o 
   6   0   2      190.58      174.44      5.94 o 
   7   0   2       10.00        7.58      1.65 o 
   8   0   2       15.15       18.65      2.62 o 
   9   0   2        5.55        5.48      1.83 o 
  10   0   2        5.79        5.68      2.96 o 
   0   1   2     3643.28     3539.71     47.91 o 
   1   1   2       50.31       52.91      1.12 o 
   2   1   2     4378.46     4180.79     34.24 o 
   3   1   2      148.42      141.45      2.33 o 
   4   1   2      286.31      292.10      3.93 o 
   5   1   2      122.58      137.54      2.84 o 
   6   1   2      203.64      202.15      4.66 o 
   7   1   2       81.41       81.35      3.02 o 
   8   1   2      111.12      121.85      5.78 o 
   9   1   2       67.61       67.55      3.33 o 
  10   1   2      159.69      175.47      5.68 o 
   0   2   2    15007.55    15213.96    242.32 o 
   1   2   2    15887.45    16342.71    131.63 o 
   2   2   2      744.27      690.97      6.42 o 
   3   2   2     1174.50     1095.23     10.68 o 
   4   2   2      543.69      517.57      6.00 o 
   5   2   2        4.67        4.36      0.64 o 
   6   2   2      445.23      448.69      6.06 o 
   7   2   2       14.31       14.65      1.57 o 
   8   2   2       54.13       58.80      3.14 o 
   9   2   2       45.55       52.23      3.96 o 
  10   2   2        9.76       10.43      1.75 o 
   0   3   2      281.43      292.29      6.69 o 
   1   3   2      338.48      329.18      3.45 o 
   2   3   2      508.34      493.77      5.35 o 
   3   3   2      877.66      868.98      8.22 o 
   4   3   2     2262.74     2210.33     20.65 o 
   5   3   2       81.13       86.90      2.07 o 
   6   3   2      155.91      162.88      3.20 o 
   7   3   2      156.56      160.54      3.57 o 
   8   3   2      138.90      143.66      4.04 o 
   9   3   2       53.37       57.49      3.18 o 
  10   3   2        2.09        0.60      1.08 o 
   0   4   2        8.29        7.68      0.82 o 
   1   4   2       60.50       52.89      1.20 o 
   2   4   2      334.04      352.37      3.91 o 
   3   4   2     1586.55     1613.36     14.34 o 
   4   4   2      101.65       90.88      2.26 o 
   5   4   2      181.78      171.21      3.12 o 
   6   4   2      118.22      113.22      2.68 o 
   7   4   2       49.19       49.98      2.33 o 
   8   4   2       27.04       27.62      1.84 o 
   9   4   2       10.48       12.12      1.59 o 
  10   4   2        7.58        8.42      2.21 o 
   0   5   2      367.59      387.74      6.05 o 
   1   5   2      937.84      968.03      9.10 o 
   2   5   2      775.18      848.64      8.07 o 
   3   5   2      291.71      296.79      4.03 o 
   4   5   2       82.04       79.92      1.97 o 
   5   5   2      375.57      379.98      5.31 o 
   6   5   2      164.20      173.19      3.46 o 
   7   5   2       20.84       24.13      2.25 o 
   8   5   2       69.75       71.72      2.67 o 
   9   5   2       22.10       22.49      1.91 o 
   0   6   2       55.17       55.40      1.85 o 
   1   6   2      900.90     1011.73      9.68 o 
   2   6   2      504.99      537.63      5.62 o 
   3   6   2       90.35       89.41      2.17 o 
   4   6   2       98.92      102.92      2.41 o 
   5   6   2      817.06      810.73      9.38 o 
   6   6   2       43.48       43.40      1.96 o 
   7   6   2       42.10       41.08      2.08 o 
   8   6   2        0.33        1.69      0.76 o 
   9   6   2        6.49        7.58      1.26 o 
   0   7   2     1191.85     1238.00     16.42 o 
   1   7   2      359.17      372.70      4.38 o 
   2   7   2       38.33       41.70      1.42 o 
   3   7   2       17.39       18.71      1.24 o 
   4   7   2       36.81       32.51      1.59 o 
   5   7   2      121.95      119.74      3.45 o 
   6   7   2       64.56       61.67      2.62 o 
   7   7   2      121.12      132.48      3.95 o 
   8   7   2       23.54       22.25      1.99 o 
   9   7   2        2.53        1.40      1.10 o 
   0   8   2        6.75       15.99      3.21 o 
   1   8   2      177.99      178.28      3.96 o 
   2   8   2      119.56      117.12      3.60 o 
   3   8   2       23.97       23.72      1.58 o 
   4   8   2        3.53        4.56      0.86 o 
   5   8   2       31.13       34.69      2.63 o 
   6   8   2       38.35       40.50      2.33 o 
   7   8   2       52.34       50.56      2.66 o 
   8   8   2        5.63        4.31      1.40 o 
   0   9   2      144.50      137.72      6.36 o 
   1   9   2       66.32       66.07      3.45 o 
   2   9   2      424.88      429.51      8.54 o 
   3   9   2      185.94      211.74      6.15 o 
   4   9   2      174.41      183.92      5.78 o 
   5   9   2       61.76       61.64      3.59 o 
   6   9   2       57.57       50.71      3.39 o 
   7   9   2      151.22      147.94      6.06 o 
   8   9   2        5.64        7.95      2.16 o 
   0  10   2        3.67        4.69      2.47 o 
   1  10   2       61.83       59.29      3.23 o 
   2  10   2       14.00       14.26      2.25 o 
   3  10   2      154.96      163.20      6.41 o 
   4  10   2       20.74       15.15      2.47 o 
   5  10   2       10.04       12.42      2.81 o 
   6  10   2        5.52        4.63      2.18 o 
   7  10   2       41.64       43.22      5.41 o 
   0  11   2        0.42        2.24      2.01 o 
   1  11   2       32.40       26.94      4.21 o 
   2  11   2       21.06       20.38      3.24 o 
   3  11   2        7.46        7.94      2.50 o 
   4  11   2       17.51       14.40      2.85 o 
   5  11   2        8.52        4.78      1.95 o 
   6  11   2        0.70        2.94      2.28 o 
   0  12   2        7.21        1.48      3.95 o 
   1  12   2        8.97       10.60      2.61 o 
   2  12   2       26.64       28.97      3.30 o 
   3  12   2       23.17       18.04      2.89 o 
   4  12   2        5.18        6.05      2.10 o 
   5  12   2        0.13       -0.48      1.75 o 
   0  13   2        0.03       -3.21      2.27 o 
   1  13   2        2.53        1.77      2.46 o 
   2  13   2        9.21        4.26      2.43 o 
   3  13   2        1.62        2.78      1.89 o 
   1   0   3      212.50      209.46      3.71 o 
   2   0   3    10640.71    10760.22    139.09 o 
   3   0   3        9.19        6.93      0.78 o 
   4   0   3      920.53      889.88     14.15 o 
   5   0   3      494.14      496.69      9.55 o 
   6   0   3       19.41       19.73      2.18 o 
   7   0   3      100.06       96.00      4.72 o 
   8   0   3      454.91      473.51     21.38 o 
   9   0   3       14.50       14.55      2.96 o 
  10   0   3        4.54        6.78      2.18 o 
   0   1   3     1625.08     1596.00     18.95 o 
   1   1   3     6780.50     6522.19     60.78 o 
   2   1   3     2743.84     2624.26     21.87 o 
   3   1   3     1089.50     1016.15      9.39 o 
   4   1   3       20.98       26.77      1.05 o 
   5   1   3      323.74      336.97      5.39 o 
   6   1   3      114.53      123.55      3.22 o 
   7   1   3        3.71        5.41      1.07 o 
   8   1   3       57.15       50.41      2.99 o 
   9   1   3      117.76      117.51      6.70 o 
  10   1   3        9.05        9.94      1.68 o 
   0   2   3     2444.02     2333.57     32.48 o 
   1   2   3     3898.56     3819.95     33.32 o 
   2   2   3     3487.45     3372.18     32.35 o 
   3   2   3     1384.47     1390.22     13.25 o 
   4   2   3      331.16      325.15      4.30 o 
   5   2   3      350.87      340.72      4.75 o 
   6   2   3       14.85       15.34      1.34 o 
   7   2   3      247.07      248.41      5.68 o 
   8   2   3        1.21       -0.02      0.80 o 
   9   2   3       20.43       19.50      2.05 o 
  10   2   3        4.14        6.43      1.49 o 
   0   3   3      882.45      877.36     13.76 o 
   1   3   3     3366.14     3245.08     26.85 o 
   2   3   3      994.36      992.89     10.01 o 
   3   3   3       65.12       69.46      1.56 o 
   4   3   3      907.74      938.26      9.81 o 
   5   3   3       50.70       50.48      1.60 o 
   6   3   3       56.37       55.57      1.81 o 
   7   3   3       22.17       19.95      1.41 o 
   8   3   3      104.57      104.64      3.40 o 
   9   3   3       18.97       16.81      1.96 o 
  10   3   3       24.47       27.39      2.51 o 
   0   4   3       86.02       80.21      3.26 o 
   1   4   3       99.95       91.92      1.47 o 
   2   4   3     2848.19     2934.88     23.48 o 
   3   4   3     2547.37     2583.49     36.79 o 
   4   4   3      156.07      159.60      2.82 o 
   5   4   3      270.48      272.15      4.18 o 
   6   4   3      105.11      113.89      2.70 o 
   7   4   3      134.47      123.41      3.48 o 
   8   4   3        9.55       10.11      1.32 o 
   9   4   3        4.81        4.88      1.23 o 
  10   4   3        4.29        4.01      1.33 o 
   0   5   3      197.98      197.05      3.92 o 
   1   5   3      190.07      183.62      2.61 o 
   2   5   3      463.71      480.72      4.98 o 
   3   5   3      299.38      333.36      4.40 o 
   4   5   3      508.41      515.51      6.34 o 
   5   5   3      210.80      204.47      3.60 o 
   6   5   3      467.83      471.40      6.49 o 
   7   5   3      189.34      184.92      4.10 o 
   8   5   3       52.52       49.35      2.38 o 
   9   5   3        7.34        5.82      1.54 o 
   0   6   3      114.05      130.93      2.84 o 
   1   6   3      168.93      185.95      3.21 o 
   2   6   3     2127.26     2317.15     20.27 o 
   3   6   3      191.63      184.16      3.02 o 
   4   6   3      123.03      121.89      4.66 o 
   5   6   3      803.80      809.15      9.40 o 
   6   6   3       71.91       71.25      2.43 o 
   7   6   3       15.30       15.43      1.40 o 
   8   6   3       70.41       74.84      2.79 o 
   9   6   3       12.89       10.04      1.62 o 
   0   7   3      940.55      913.14     15.61 o 
   1   7   3      659.87      681.64      8.90 o 
   2   7   3        1.88        1.45      0.45 o 
   3   7   3       35.39       35.02      1.50 o 
   4   7   3      121.19      118.30      2.83 o 
   5   7   3      494.35      498.33      7.74 o 
   6   7   3       43.46       39.87      2.24 o 
   7   7   3       57.00       54.62      2.68 o 
   8   7   3       10.37        9.22      1.45 o 
   9   7   3       14.22       15.87      1.93 o 
   0   8   3      106.84       93.39      3.69 o 
   1   8   3       89.54       92.70      2.49 o 
   2   8   3      116.41      108.28      3.37 o 
   3   8   3      449.95      432.96      7.26 o 
   4   8   3      415.13      437.19      8.17 o 
   5   8   3      525.12      554.12      9.72 o 
   6   8   3       58.30       52.89      2.90 o 
   7   8   3       76.82       78.26      3.00 o 
   8   8   3       38.58       39.50      2.57 o 
   0   9   3      256.35      247.57      8.28 o 
   1   9   3      274.17      270.94      5.96 o 
   2   9   3      369.11      395.59      7.14 o 
   3   9   3        3.98        3.51      1.43 o 
   4   9   3      130.95      148.00      5.24 o 
   5   9   3      177.98      186.44      6.01 o 
   6   9   3       81.87       87.45      4.16 o 
   7   9   3       26.65       28.53      3.03 o 
   8   9   3       38.12       38.74      3.27 o 
   0  10   3       25.10       23.29      6.67 o 
   1  10   3       14.69       11.14      1.69 o 
   2  10   3        6.76        7.64      1.99 o 
   3  10   3      144.69      136.08      5.76 o 
   4  10   3       13.89       12.51      2.68 o 
   5  10   3        5.76        2.49      1.88 o 
   6  10   3        9.32        7.50      2.29 o 
   7  10   3       11.04       12.14      2.93 o 
   0  11   3      223.21      231.28     10.26 o 
   1  11   3       37.85       28.19      6.67 o 
   2  11   3       19.29       18.72      2.75 o 
   3  11   3       23.63       23.33      2.98 o 
   4  11   3        5.84        1.73      1.75 o 
   5  11   3        7.36       11.48      2.92 o 
   6  11   3       11.06        9.80      2.72 o 
   0  12   3       72.22       61.47      5.80 o 
   1  12   3       23.11       17.38      2.84 o 
   2  12   3        2.92        3.49      2.10 o 
   3  12   3       56.98       45.69      4.03 o 
   4  12   3        4.87        1.64      1.80 o 
   5  12   3        7.39        7.80      2.43 o 
   0  13   3        7.13        8.15      4.94 o 
   1  13   3       14.83        6.84      2.19 o 
   2  13   3       13.24       14.82      3.34 o 
   3  13   3        1.04       -1.57      1.94 o 
   0   0   4    17864.22    18757.84    299.93 o 
   1   0   4    27504.03    29788.22    384.76 o 
   2   0   4      156.33      155.41      2.81 o 
   3   0   4       24.50       21.34      1.65 o 
   4   0   4       68.45       60.80      3.79 o 
   5   0   4      394.55      394.78      8.16 o 
   6   0   4       30.28       33.09      2.78 o 
   7   0   4      356.18      370.41     10.39 o 
   8   0   4        0.55       -0.93      1.05 o 
   9   0   4        4.99        7.41      2.18 o 
  10   0   4       24.83       23.64      3.40 o 
   0   1   4     3315.93     3112.13     36.21 o 
   1   1   4     7071.11     6882.71     52.45 o 
   2   1   4     4437.60     4265.50     33.03 o 
   3   1   4      186.16      167.48      2.41 o 
   4   1   4     1659.34     1615.66     15.57 o 
   5   1   4      519.08      528.83      6.95 o 
   6   1   4        4.95        5.71      0.88 o 
   7   1   4       84.16       82.33      3.08 o 
   8   1   4       44.27       51.55      4.06 o 
   9   1   4       57.22       59.15      3.49 o 
  10   1   4        9.52       11.72      1.87 o 
   0   2   4      739.55      694.14      9.12 o 
   1   2   4      312.01      319.49      3.41 o 
   2   2   4     2560.59     2341.00     20.18 o 
   3   2   4       43.06       53.31      1.34 o 
   4   2   4      100.57      121.14      2.28 o 
   5   2   4      190.57      171.73      3.52 o 
   6   2   4      180.23      181.92      3.68 o 
   7   2   4       17.64       16.59      1.52 o 
   8   2   4       67.47       74.33      3.20 o 
   9   2   4       24.81       23.51      3.35 o 
  10   2   4       12.52       11.54      2.16 o 
   0   3   4     1942.31     1859.02     26.92 o 
   1   3   4      682.31      646.24      6.62 o 
   2   3   4      327.84      311.09      3.66 o 
   3   3   4      334.12      352.29      4.22 o 
   4   3   4        9.55        6.11      0.62 o 
   5   3   4      149.87      150.39      2.88 o 
   6   3   4       99.67       95.75      2.58 o 
   7   3   4      115.95      103.04      2.90 o 
   8   3   4      134.03      144.69      3.78 o 
   9   3   4      102.02      107.81      6.52 o 
  10   3   4       11.86       14.35      3.56 o 
   0   4   4       40.97       32.06      1.84 o 
   1   4   4      138.14      130.63      2.10 o 
   2   4   4      692.41      700.29     12.02 o 
   3   4   4     2116.95     2147.79     20.59 o 
   4   4   4      213.06      210.41      3.51 o 
   5   4   4      161.32      164.77      3.08 o 
   6   4   4      121.76      121.55      3.55 o 
   7   4   4       27.79       27.03      1.98 o 
   8   4   4        6.38        6.62      1.10 o 
   9   4   4        7.11        6.28      1.23 o 
  10   4   4        2.48        1.68      1.17 o 
   0   5   4      820.18      842.75     14.43 o 
   1   5   4      108.29      100.07      1.88 o 
   2   5   4      739.80      757.74      7.16 o 
   3   5   4      185.07      161.53      3.99 o 
   4   5   4      223.44      226.73      3.50 o 
   5   5   4      232.83      227.49      3.88 o 
   6   5   4        6.34        8.41      1.00 o 
   7   5   4      111.66      115.14      3.19 o 
   8   5   4      111.12      114.90      3.66 o 
   9   5   4       21.04       20.86      1.82 o 
   0   6   4      103.60      107.68      4.12 o 
   1   6   4      858.94      907.61      9.69 o 
   2   6   4       58.29       59.64      1.35 o 
   3   6   4      317.19      345.55      4.55 o 
   4   6   4      430.45      437.52      6.13 o 
   5   6   4      331.82      312.72      4.66 o 
   6   6   4      593.97      593.89      8.36 o 
   7   6   4        2.50        4.08      0.90 o 
   8   6   4       24.17       29.36      2.21 o 
   9   6   4        7.87        8.61      1.56 o 
   0   7   4       55.25       60.12      3.22 o 
   1   7   4      128.17      138.71      3.18 o 
   2   7   4      227.30      239.88      5.06 o 
   3   7   4       43.90       39.62      2.05 o 
   4   7   4       30.80       31.41      1.57 o 
   5   7   4      497.68      490.15      7.06 o 
   6   7   4      232.69      248.69      6.08 o 
   7   7   4       72.20       68.59      3.32 o 
   8   7   4       16.73       15.62      1.80 o 
   9   7   4       12.19       12.28      1.79 o 
   0   8   4      650.48      630.97     11.00 o 
   1   8   4       93.69       93.85      3.05 o 
   2   8   4      271.42      269.34      5.27 o 
   3   8   4       31.99       32.35      2.49 o 
   4   8   4       91.35      108.83      3.33 o 
   5   8   4      363.15      370.70      7.58 o 
   6   8   4        8.60        9.61      1.52 o 
   7   8   4       50.01       47.19      4.30 o 
   8   8   4      110.26      116.16      4.38 o 
   0   9   4       36.69       30.79      2.32 o 
   1   9   4       52.02       48.47      2.29 o 
   2   9   4       83.57       86.18      4.09 o 
   3   9   4       96.78      102.82      3.29 o 
   4   9   4       37.86       34.88      2.48 o 
   5   9   4      200.02      208.33      6.48 o 
   6   9   4       31.61       31.51      2.85 o 
   7   9   4       18.92       16.36      2.32 o 
   0  10   4      259.48      255.02     20.39 o 
   1  10   4        0.94        1.18      1.89 o 
   2  10   4      106.21      113.05      4.35 o 
   3  10   4      143.37      139.83      9.43 o 
   4  10   4       10.29        8.78      2.99 o 
   5  10   4       50.30       48.89      3.49 o 
   6  10   4        7.33        5.20      2.07 o 
   7  10   4       23.76       26.21      5.39 o 
   0  11   4       25.46       18.54      4.32 o 
   1  11   4        8.02       11.49      2.04 o 
   2  11   4      134.72      127.25      5.59 o 
   3  11   4       32.63       30.41      3.56 o 
   4  11   4        8.39        4.26      2.07 o 
   5  11   4       12.41       13.94      3.69 o 
   6  11   4        7.35        2.76      2.32 o 
   0  12   4        5.43        5.05      2.96 o 
   1  12   4       11.91       10.01      2.34 o 
   2  12   4       57.47       54.01      6.07 o 
   3  12   4        7.63        6.36      2.60 o 
   4  12   4       25.55       26.61      3.87 o 
   5  12   4        2.64        2.06      2.78 o 
   0  13   4        7.28        5.19      4.69 o 
   1  13   4       16.37       20.14      3.05 o 
   2  13   4       12.68       13.47      3.03 o 
   3  13   4        4.47        0.89      3.17 o 
   1   0   5      107.46       82.51      2.32 o 
   2   0   5      576.42      511.58      7.13 o 
   3   0   5      971.03      901.73     12.25 o 
   4   0   5      353.34      333.65      6.91 o 
   5   0   5      136.59      142.70      4.97 o 
   6   0   5       10.99       10.92      1.49 o 
   7   0   5       34.59       28.13      2.79 o 
   8   0   5       37.40       38.62      3.49 o 
   9   0   5       36.51       33.62      3.58 o 
  10   0   5       25.94       21.24      3.26 o 
   0   1   5      727.10      663.64      7.72 o 
   1   1   5     1244.84     1112.62      9.25 o 
   2   1   5     2854.81     2769.77     28.88 o 
   3   1   5     3127.30     3041.41     24.30 o 
   4   1   5      173.40      181.27      3.00 o 
   5   1   5      971.88      947.32     10.28 o 
   6   1   5       34.48       29.04      2.85 o 
   7   1   5      221.98      229.06      5.03 o 
   8   1   5      119.60      128.58      4.22 o 
   9   1   5       42.09       38.87      2.64 o 
  10   1   5        1.79        2.69      1.15 o 
   0   2   5     4226.56     3921.02     45.75 o 
   1   2   5      404.02      398.42      3.87 o 
   2   2   5     2595.16     2521.57     21.70 o 
   3   2   5     1526.69     1610.76     12.94 o 
   4   2   5      119.82      131.42      2.44 o 
   5   2   5       31.26       34.50      1.39 o 
   6   2   5      124.74      122.43      2.96 o 
   7   2   5      124.45      129.16      3.25 o 
   8   2   5       34.71       33.31      2.28 o 
   9   2   5       34.16       34.74      2.60 o 
  10   2   5        7.13        7.81      1.47 o 
   0   3   5      273.18      253.12      5.42 o 
   1   3   5     3828.24     3739.96     33.03 o 
   2   3   5     1117.16     1153.31     10.67 o 
   3   3   5      403.93      414.14      4.82 o 
   4   3   5      471.56      517.34      6.21 o 
   5   3   5      161.00      163.91      3.04 o 
   6   3   5       15.48       16.84      1.17 o 
   7   3   5      250.75      257.71      5.80 o 
   8   3   5      149.43      157.71      4.00 o 
   9   3   5       13.60       10.16      1.60 o 
  10   3   5        2.77        1.57      1.17 o 
   0   4   5      445.14      421.30      8.27 o 
   1   4   5       36.54       40.71      1.18 o 
   2   4   5      440.27      438.54      4.93 o 
   3   4   5      313.35      327.25      5.38 o 
   4   4   5      150.87      129.82      2.47 o 
   5   4   5       82.90       76.39      2.76 o 
   6   4   5      114.20      110.87      2.68 o 
   7   4   5       52.13       52.52      2.06 o 
   8   4   5       88.53       98.82      2.94 o 
   9   4   5       20.76       19.36      2.40 o 
  10   4   5        7.41        8.52      1.66 o 
   0   5   5      427.40      496.32     11.45 o 
   1   5   5      390.08      356.80      4.52 o 
   2   5   5      302.83      288.59      3.73 o 
   3   5   5      603.87      571.14      6.85 o 
   4   5   5      119.53      126.39      2.76 o 
   5   5   5      126.25      121.04      2.61 o 
   6   5   5      120.37      119.24      2.87 o 
   7   5   5      126.80      131.70      3.24 o 
   8   5   5      116.90      120.76      3.54 o 
   9   5   5       32.19       32.47      3.35 o 
   0   6   5        4.74        7.58      1.27 o 
   1   6   5       12.88       18.45      0.92 o 
   2   6   5      288.61      305.31      4.56 o 
   3   6   5      265.35      256.03      6.83 o 
   4   6   5      143.06      144.80      2.79 o 
   5   6   5      299.15      310.57      4.67 o 
   6   6   5       63.88       62.10      2.30 o 
   7   6   5       54.56       51.25      2.45 o 
   8   6   5       11.24       10.12      1.52 o 
   9   6   5        3.47        4.03      1.30 o 
   0   7   5      383.67      371.37      8.74 o 
   1   7   5      181.75      169.59      3.63 o 
   2   7   5       72.56       72.18      2.78 o 
   3   7   5      106.86      107.29      3.49 o 
   4   7   5      365.67      353.42      5.53 o 
   5   7   5      762.79      795.92      9.99 o 
   6   7   5      203.33      200.69      4.62 o 
   7   7   5        0.07        0.88      0.94 o 
   8   7   5       59.75       55.11      2.78 o 
   0   8   5       23.48       27.42      2.04 o 
   1   8   5       24.53       25.78      1.82 o 
   2   8   5      154.12      144.40      3.74 o 
   3   8   5        2.01        0.72      0.79 o 
   4   8   5      472.43      465.45      7.81 o 
   5   8   5       20.83       20.71      2.07 o 
   6   8   5       72.37       61.53      3.09 o 
   7   8   5      110.58       97.95      3.90 o 
   8   8   5       42.74       39.81      2.84 o 
   0   9   5       79.39       72.78      4.58 o 
   1   9   5       92.46       95.21      3.04 o 
   2   9   5      208.63      216.51      5.25 o 
   3   9   5      102.34      119.81      3.62 o 
   4   9   5      131.09      125.14      5.88 o 
   5   9   5       16.54       15.09      1.83 o 
   6   9   5        5.37        6.75      1.74 o 
   7   9   5       46.13       46.75      3.49 o 
   0  10   5       53.02       56.01      5.16 o 
   1  10   5      599.17      594.60     12.29 o 
   2  10   5      225.12      224.94      8.59 o 
   3  10   5       96.84       98.37      6.17 o 
   4  10   5       83.25       71.26      5.81 o 
   5  10   5       27.28       21.89      2.58 o 
   6  10   5       12.63       14.52      2.33 o 
   7  10   5        5.83        6.80      1.85 o 
   0  11   5        9.58        5.46      2.31 o 
   1  11   5       86.76       95.63      4.68 o 
   2  11   5       11.00        7.96      2.55 o 
   3  11   5        3.03        0.82      1.57 o 
   4  11   5       10.95        5.11      2.29 o 
   5  11   5        5.22        3.73      2.03 o 
   6  11   5       11.01       10.07      2.84 o 
   0  12   5       72.53       70.44      6.17 o 
   1  12   5       23.77       21.64      3.08 o 
   2  12   5        0.23       -0.71      2.03 o 
   3  12   5        7.55        9.02      2.63 o 
   4  12   5        1.87        1.45      1.59 o 
   5  12   5       16.36       13.56      2.68 o 
   0  13   5       18.59       16.05      6.42 o 
   1  13   5       17.90       14.03      2.79 o 
   2  13   5        9.76        2.85      2.10 o 
   3  13   5        0.50        1.38      2.26 o 
   0   0   6       92.06       77.72      2.62 o 
   1   0   6     1453.44     1393.15     17.18 o 
   2   0   6    13598.37    13272.62    227.02 o 
   3   0   6     1947.92     1972.34     27.99 o 
   4   0   6      973.56      940.81     13.30 o 
   5   0   6      901.96      875.86     14.93 o 
   6   0   6      249.12      246.52      6.57 o 
   7   0   6      147.37      142.40      5.93 o 
   8   0   6       73.56       73.28      6.30 o 
   9   0   6      103.09      111.78      5.93 o 
  10   0   6        0.62       -0.12      1.57 o 
   0   1   6       99.94       92.78      1.75 o 
   1   1   6     4759.28     4609.31     37.72 o 
   2   1   6       70.81       58.03      1.09 o 
   3   1   6     3296.10     3230.65     26.93 o 
   4   1   6      119.76      106.98      2.14 o 
   5   1   6      154.87      157.95      2.99 o 
   6   1   6      111.24      113.04      5.20 o 
   7   1   6      327.68      331.87      6.36 o 
   8   1   6      154.06      152.30      4.65 o 
   9   1   6       23.56       26.11      2.36 o 
  10   1   6        2.81        3.04      1.08 o 
   0   2   6      773.51      753.68     10.00 o 
   1   2   6      780.98      776.13      6.83 o 
   2   2   6      779.41      762.93      7.46 o 
   3   2   6     1155.85     1163.12      9.77 o 
   4   2   6       11.97       16.91      1.01 o 
   5   2   6      123.92      138.68      3.37 o 
   6   2   6       75.13       82.17      2.42 o 
   7   2   6      236.52      245.47      4.76 o 
   8   2   6       21.17       20.42      1.88 o 
   9   2   6       26.58       28.43      3.03 o 
  10   2   6        3.22        2.07      1.19 o 
   1   3   6      209.80      227.11      2.51 o 
   2   3   6      385.92      412.04      4.67 o 
   3   3   6      305.61      293.89      4.30 o 
   4   3   6      568.47      600.97      6.68 o 
   5   3   6       52.77       47.99      1.55 o 
   6   3   6      176.50      178.60      3.75 o 
   7   3   6      225.61      210.91      4.88 o 
   8   3   6       65.44       67.67      2.65 o 
   9   3   6       23.21       22.30      2.67 o 
  10   3   6       16.99       15.55      2.00 o 
   0   4   6      488.71      488.43      9.31 o 
   1   4   6       46.98       48.88      1.39 o 
   2   4   6      262.28      267.55      3.49 o 
   3   4   6      250.47      249.12      4.44 o 
   4   4   6      157.66      176.19      2.99 o 
   5   4   6      140.25      148.13      2.85 o 
   6   4   6       17.67       17.83      1.42 o 
   7   4   6        7.01        7.29      1.03 o 
   8   4   6       14.74       15.93      1.55 o 
   9   4   6        8.69        9.81      1.51 o 
   0   5   6      905.73      898.17     15.47 o 
   1   5   6      285.90      301.81      4.47 o 
   2   5   6      470.93      469.73      5.38 o 
   3   5   6      378.68      397.44      4.97 o 
   4   5   6       36.31       36.22      1.54 o 
   5   5   6       92.38       91.71      2.50 o 
   6   5   6       10.52       10.19      1.03 o 
   7   5   6      133.49      127.61      3.24 o 
   8   5   6       18.81       20.99      1.65 o 
   9   5   6        2.50        2.56      1.01 o 
   0   6   6       43.96       47.96      2.80 o 
   1   6   6      261.60      283.14      4.76 o 
   2   6   6      400.07      433.99      5.87 o 
   3   6   6       56.04       49.83      1.72 o 
   4   6   6      117.85      111.96      2.75 o 
   5   6   6       16.36       15.19      1.32 o 
   6   6   6      215.46      227.10      4.50 o 
   7   6   6       12.37        8.40      1.29 o 
   8   6   6        4.16        5.93      1.25 o 
   9   6   6        1.61        1.55      1.22 o 
   0   7   6      572.59      536.29     11.27 o 
   1   7   6      108.99      115.31      3.38 o 
   2   7   6       76.13       80.28      2.65 o 
   3   7   6      139.79      142.56      3.69 o 
   4   7   6      261.64      271.52      5.44 o 
   5   7   6      145.24      144.32      3.89 o 
   6   7   6       68.87       59.79      2.59 o 
   7   7   6       36.97       31.70      2.13 o 
   8   7   6        5.76        2.64      1.15 o 
   0   8   6       72.96       71.42      3.99 o 
   1   8   6       86.79       79.94      2.94 o 
   2   8   6       44.82       49.47      2.30 o 
   3   8   6      471.88      459.60      7.70 o 
   4   8   6       30.48       36.20      2.17 o 
   5   8   6        3.45        2.43      1.10 o 
   6   8   6       59.71       53.52      3.01 o 
   7   8   6        2.38        2.37      1.32 o 
   8   8   6        3.02        2.23      1.25 o 
   0   9   6      712.98      721.87     15.68 o 
   1   9   6       74.45       77.40      2.91 o 
   2   9   6      409.22      429.56      7.55 o 
   3   9   6      133.35      144.07      4.04 o 
   4   9   6       16.36       16.24      1.93 o 
   5   9   6        7.22        3.63      1.23 o 
   6   9   6      119.25      126.38      4.66 o 
   7   9   6        1.67        1.80      1.23 o 
   0  10   6       11.84        9.24      3.18 o 
   1  10   6       79.65       90.03      3.47 o 
   2  10   6      111.01      112.94      4.19 o 
   3  10   6       53.91       53.90      3.17 o 
   4  10   6        3.87        4.03      1.61 o 
   5  10   6        5.97        4.80      1.57 o 
   6  10   6       11.00        8.24      2.33 o 
   7  10   6        3.68        2.18      1.67 o 
   0  11   6       88.87       92.63      6.58 o 
   1  11   6       23.61       21.97      2.68 o 
   2  11   6       29.18       28.67      3.03 o 
   3  11   6       25.52       28.19      4.36 o 
   4  11   6       10.07       11.61      2.83 o 
   5  11   6        3.96        2.80      1.98 o 
   6  11   6       11.87       11.37      3.08 o 
   0  12   6        0.19        5.57      3.21 o 
   1  12   6      255.79      262.70      7.43 o 
   2  12   6        2.91        0.83      1.85 o 
   3  12   6        1.55        2.85      2.18 o 
   4  12   6       11.57       12.28      2.55 o 
   0  13   6       35.54       30.99     11.11 o 
   1  13   6        2.58        0.60      1.90 o 
   2  13   6        7.76        7.53      2.37 o 
   1   0   7      617.17      581.83      8.20 o 
   2   0   7      523.42      504.18     11.80 o 
   3   0   7     2303.83     2249.05     27.66 o 
   4   0   7      224.82      255.36      5.25 o 
   5   0   7       31.59       34.42      2.01 o 
   6   0   7      161.80      169.54      6.20 o 
   7   0   7      251.14      250.61      9.79 o 
   8   0   7       30.52       32.43      3.30 o 
   9   0   7        8.18       11.42      2.35 o 
  10   0   7       10.56       12.13      2.70 o 
   0   1   7       41.26       38.28      1.85 o 
   1   1   7      798.00      745.50      7.68 o 
   2   1   7      105.40       95.04      1.61 o 
   3   1   7     1350.90     1360.21     11.78 o 
   4   1   7     1108.61     1040.93     30.58 o 
   5   1   7      255.44      240.24      6.42 o 
   6   1   7      116.57      113.95      3.06 o 
   7   1   7      158.43      165.21      4.27 o 
   8   1   7       31.50       35.77      2.31 o 
   9   1   7       33.50       29.75      2.54 o 
  10   1   7        8.19        5.93      1.46 o 
   0   2   7     1155.59     1063.95     12.65 o 
   1   2   7      257.47      241.22      2.61 o 
   2   2   7       33.09       28.58      1.00 o 
   3   2   7     3517.68     3684.83     29.37 o 
   4   2   7      332.96      330.51      3.86 o 
   5   2   7       62.67       61.33      1.93 o 
   6   2   7       22.42       18.62      1.27 o 
   7   2   7        7.45       11.05      1.36 o 
   8   2   7        9.28        9.21      1.38 o 
   9   2   7       22.45       20.18      2.11 o 
  10   2   7        5.09        4.71      1.38 o 
   0   3   7      469.31      489.20     11.00 o 
   1   3   7      212.90      178.25      3.48 o 
   2   3   7      353.94      396.42      4.40 o 
   3   3   7       29.89       23.31      0.98 o 
   4   3   7      159.49      156.45      2.76 o 
   5   3   7      109.64      107.34      2.70 o 
   6   3   7       48.21       46.53      1.71 o 
   7   3   7       38.91       40.31      1.93 o 
   8   3   7       65.49       69.30      3.24 o 
   9   3   7       27.42       28.73      2.16 o 
  10   3   7        1.54       -0.53      0.96 o 
   0   4   7      210.34      184.31     27.44 o 
   1   4   7     1088.36     1168.90     10.87 o 
   2   4   7     1405.85     1535.98     14.10 o 
   3   4   7      162.58      177.02      2.89 o 
   4   4   7      125.12      110.79      3.69 o 
   5   4   7       25.73       31.13      1.39 o 
   6   4   7       26.96       28.30      1.49 o 
   7   4   7      109.85      102.41      2.71 o 
   8   4   7        8.29       12.02      1.44 o 
   9   4   7        8.01        9.05      1.49 o 
   0   5   7      684.73      694.97     12.75 o 
   1   5   7      184.26      185.77      3.07 o 
   2   5   7      257.69      257.34      3.53 o 
   3   5   7      252.76      257.68      3.73 o 
   4   5   7      238.05      241.88      6.31 o 
   5   5   7      183.15      182.79      3.37 o 
   6   5   7      145.69      144.35      3.12 o 
   7   5   7       12.79       13.54      1.33 o 
   8   5   7       37.25       34.54      1.87 o 
   9   5   7       12.28        9.89      1.92 o 
   0   6   7      121.32      122.27      4.42 o 
   1   6   7       19.31       23.50      1.51 o 
   2   6   7      324.91      340.39      5.89 o 
   3   6   7      324.05      343.57      5.23 o 
   4   6   7       19.48       18.67      1.27 o 
   5   6   7      170.98      181.50      3.84 o 
   6   6   7       14.28       12.96      1.34 o 
   7   6   7       12.19        8.93      1.22 o 
   8   6   7       12.74        7.44      1.90 o 
   9   6   7       13.21        9.48      1.79 o 
   0   7   7        1.86        0.78      0.74 o 
   1   7   7       91.65       90.08      3.03 o 
   2   7   7       89.93       92.98      2.94 o 
   3   7   7      282.27      294.57      5.69 o 
   4   7   7      118.55      112.20      3.68 o 
   5   7   7       37.71       35.74      2.19 o 
   6   7   7       29.60       28.89      2.04 o 
   7   7   7       15.84       14.80      1.81 o 
   8   7   7        3.02        3.84      1.59 o 
   0   8   7      764.65      751.24     14.97 o 
   1   8   7       97.94       92.67      3.09 o 
   2   8   7        5.42        4.91      1.16 o 
   3   8   7      185.86      189.92      4.84 o 
   4   8   7      372.21      386.32      7.08 o 
   5   8   7       54.38       57.91      2.87 o 
   6   8   7       30.93       29.25      2.43 o 
   7   8   7      108.09      105.97      4.17 o 
   8   8   7        3.11        5.59      1.49 o 
   0   9   7       42.43       40.18      3.27 o 
   1   9   7       13.36       15.53      1.59 o 
   2   9   7       65.04       64.67      2.78 o 
   3   9   7       73.71       75.49      3.02 o 
   4   9   7      114.88      103.18      5.43 o 
   5   9   7        1.52        1.92      1.05 o 
   6   9   7       59.57       65.50      3.50 o 
   7   9   7       61.09       65.97      4.82 o 
   0  10   7       48.27       51.57      3.71 o 
   1  10   7       74.53       74.37      3.04 o 
   2  10   7       42.51       39.71      2.44 o 
   3  10   7      104.60      115.59      5.73 o 
   4  10   7       20.14       20.53      2.54 o 
   5  10   7        6.13        5.11      1.64 o 
   6  10   7        5.93        2.90      1.65 o 
   0  11   7       47.98       49.65      7.53 o 
   1  11   7        1.50        1.17      1.33 o 
   2  11   7       22.81       22.38      2.47 o 
   3  11   7       19.62       17.61      3.22 o 
   4  11   7       11.27        6.51      3.24 o 
   5  11   7        6.91        4.47      2.28 o 
   0  12   7      384.72      418.17     22.49 o 
   1  12   7       29.81       26.69      3.08 o 
   2  12   7       41.75       29.99      8.17 o 
   3  12   7        2.38        4.97      3.62 o 
   4  12   7        3.07        1.87      2.20 o 
   0  13   7        1.51        3.89      2.54 o 
   1  13   7       50.59       53.61      4.54 o 
   2  13   7       11.95       12.03      4.63 o 
   0   0   8       39.80       41.16      2.10 o 
   1   0   8       57.11       71.79      3.57 o 
   2   0   8        4.05        8.52      1.07 o 
   3   0   8      377.21      354.79      5.56 o 
   4   0   8       85.84       76.44      2.67 o 
   5   0   8       55.84       49.82      2.30 o 
   6   0   8        0.12        0.36      0.77 o 
   7   0   8       22.51       17.08      2.20 o 
   8   0   8       11.86       10.84      2.14 o 
   9   0   8        0.54        1.10      1.30 o 
  10   0   8        9.76       10.39      3.95 o 
   0   1   8      604.36      591.58      8.50 o 
   1   1   8     1111.47     1073.45     10.64 o 
   2   1   8      459.36      461.87      4.90 o 
   3   1   8     1479.82     1573.36     14.41 o 
   4   1   8     1005.31      984.53      9.30 o 
   5   1   8      614.57      617.80     11.44 o 
   6   1   8      174.75      186.89      3.80 o 
   7   1   8       13.96       12.60      1.64 o 
   8   1   8        1.05        0.18      1.25 o 
   9   1   8       11.48        5.74      1.25 o 
  10   1   8        8.00        5.27      1.94 o 
   0   2   8     1783.95     1799.33     19.88 o 
   1   2   8      334.58      346.66      3.51 o 
   2   2   8     2112.54     2098.07     16.44 o 
   3   2   8      156.07      167.29      2.71 o 
   4   2   8      240.55      234.04      3.32 o 
   5   2   8      164.10      143.82      4.83 o 
   6   2   8       65.89       66.12      2.13 o 
   7   2   8       65.12       65.55      2.85 o 
   8   2   8       97.26       93.41      3.39 o 
   9   2   8       26.15       24.32      2.31 o 
  10   2   8        0.59        1.46      1.13 o 
   0   3   8     1381.89     1459.83     18.55 o 
   1   3   8      830.50      850.63      7.76 o 
   2   3   8      552.39      553.74      5.31 o 
   3   3   8      423.32      427.30      5.68 o 
   4   3   8      212.58      215.16      3.25 o 
   5   3   8        1.41        1.34      0.51 o 
   6   3   8       58.33       62.93      2.09 o 
   7   3   8       26.97       28.75      2.45 o 
   8   3   8       11.82        8.67      1.90 o 
   9   3   8       14.40       11.56      1.48 o 
   0   4   8      387.66      402.51      6.38 o 
   1   4   8      610.82      645.81      6.67 o 
   2   4   8      820.44      869.38      9.29 o 
   3   4   8      267.55      277.44      3.88 o 
   4   4   8       88.93       96.74      2.29 o 
   5   4   8       15.97       16.74      1.37 o 
   6   4   8       14.30       16.30      1.17 o 
   7   4   8        4.33        2.42      0.88 o 
   8   4   8       16.31       13.23      1.51 o 
   9   4   8        2.09        2.22      1.01 o 
   0   5   8       74.79       71.49      3.93 o 
   1   5   8      100.34      106.35      2.44 o 
   2   5   8       62.82       67.72      1.99 o 
   3   5   8      188.62      207.31      4.51 o 
   4   5   8       21.00       17.42      1.05 o 
   5   5   8       61.59       63.21      2.32 o 
   6   5   8       35.48       35.19      1.84 o 
   7   5   8       86.86       85.20      2.80 o 
   8   5   8       24.05       22.32      1.94 o 
   9   5   8       16.32       12.99      2.12 o 
   0   6   8      768.01      780.60     14.61 o 
   1   6   8      113.40      117.59      3.05 o 
   2   6   8      119.58      121.67      3.52 o 
   3   6   8       17.01       16.14      1.42 o 
   4   6   8      145.42      161.17      3.95 o 
   5   6   8       86.63       88.39      2.69 o 
   6   6   8       72.05       71.60      2.65 o 
   7   6   8       11.79       12.54      1.39 o 
   8   6   8        6.63        1.96      1.41 o 
   9   6   8        4.68        2.31      1.43 o 
   0   7   8      173.88      172.45      5.69 o 
   1   7   8       55.89       51.81      2.23 o 
   2   7   8      296.17      300.87      6.18 o 
   3   7   8       60.29       55.32      2.44 o 
   4   7   8      151.46      151.95      5.85 o 
   5   7   8      366.17      381.59      7.04 o 
   6   7   8        2.06        1.16      0.97 o 
   7   7   8        7.09        3.20      1.23 o 
   8   7   8       17.83       21.34      2.88 o 
   0   8   8      756.12      773.90     15.97 o 
   1   8   8      212.15      201.58      4.63 o 
   2   8   8       92.16       88.90      3.14 o 
   3   8   8       11.09       12.07      1.44 o 
   4   8   8       15.69       19.14      1.81 o 
   5   8   8       14.92       16.64      1.75 o 
   6   8   8       27.19       22.55      2.28 o 
   7   8   8        3.30        4.23      1.38 o 
   8   8   8       27.33       27.15      4.02 o 
   0   9   8      442.55      451.63     11.06 o 
   1   9   8        3.33        3.29      1.03 o 
   2   9   8       81.67       90.30      3.24 o 
   3   9   8       63.25       65.90      2.95 o 
   4   9   8      103.20      107.61      3.33 o 
   5   9   8        6.92        8.24      1.62 o 
   6   9   8       58.67       52.18      3.19 o 
   7   9   8       14.40       11.53      1.87 o 
   0  10   8      103.68       99.09      4.97 o 
   1  10   8       26.19       24.56      2.46 o 
   2  10   8      118.03      119.33      3.65 o 
   3  10   8        5.86        7.74      1.56 o 
   4  10   8        4.24        4.76      1.43 o 
   5  10   8       13.19       11.79      2.24 o 
   6  10   8        0.24        1.21      1.55 o 
   0  11   8       17.23       15.04      3.38 o 
   1  11   8       33.82       26.69      6.45 o 
   2  11   8       95.30       97.32      4.95 o 
   3  11   8       29.58       30.32      3.96 o 
   4  11   8       31.42       35.31      3.35 o 
   5  11   8        2.41        3.08      1.68 o 
   0  12   8        0.59        2.65      2.37 o 
   1  12   8      110.89      115.06      5.41 o 
   2  12   8        2.91        3.64      1.91 o 
   3  12   8        4.09        2.52      2.28 o 
   4  12   8        3.15        0.99      2.17 o 
   0  13   8      186.58      209.35     28.90 o 
   1  13   8       27.47       28.83      3.54 o 
   2  13   8        5.34        6.39      2.58 o 
   1   0   9      857.94      820.64     11.40 o 
   2   0   9      818.60      799.14     11.33 o 
   3   0   9      491.71      504.97      8.21 o 
   4   0   9     1123.43     1081.62     15.33 o 
   5   0   9       17.86       18.44      1.63 o 
   6   0   9      123.31      125.58      4.07 o 
   7   0   9       19.35       20.13      2.35 o 
   8   0   9        3.19        1.71      1.81 o 
   9   0   9        0.50       -1.09      1.23 o 
  10   0   9        5.85        3.96      3.33 o 
   0   1   9        4.61        3.76      0.89 o 
   1   1   9      182.52      197.07      3.02 o 
   2   1   9      817.33      847.43      8.41 o 
   3   1   9     2761.03     2840.19     23.13 o 
   4   1   9        5.19        7.42      0.90 o 
   5   1   9      197.87      197.52      3.48 o 
   6   1   9       34.38       35.74      1.80 o 
   7   1   9      280.17      286.22      5.29 o 
   8   1   9        0.04        0.19      0.77 o 
   9   1   9        8.70        7.69      2.28 o 
   0   2   9      262.54      297.85      4.90 o 
   1   2   9     1171.21     1167.42      9.65 o 
   2   2   9      805.08      832.38      7.44 o 
   3   2   9      340.30      357.12      3.98 o 
   4   2   9       63.08       64.41      1.72 o 
   5   2   9       10.08       11.83      1.08 o 
   6   2   9      135.13      124.71      3.15 o 
   7   2   9      109.34      113.76      3.35 o 
   8   2   9       19.80       21.04      1.83 o 
   9   2   9        8.67        8.13      1.42 o 
   0   3   9      780.15      717.98     11.62 o 
   1   3   9     1529.45     1512.68     12.23 o 
   2   3   9     1822.42     1907.25     15.20 o 
   3   3   9        3.99        1.03      0.35 o 
   4   3   9       52.32       52.32      1.53 o 
   5   3   9      126.70      123.20      2.86 o 
   6   3   9       36.63       32.94      1.82 o 
   7   3   9       23.91       25.77      1.81 o 
   8   3   9       58.74       60.93      2.77 o 
   9   3   9        2.91        3.03      1.09 o 
   0   4   9      722.51      721.42     10.40 o 
   1   4   9       18.43       16.81      0.78 o 
   2   4   9       97.91      115.92      2.03 o 
   3   4   9       57.00       53.90      1.71 o 
   4   4   9      114.85      109.76      2.39 o 
   5   4   9       46.99       45.43      1.97 o 
   6   4   9       93.90       97.36      2.50 o 
   7   4   9       10.74        8.15      1.19 o 
   8   4   9        1.92        0.54      0.70 o 
   9   4   9       16.38       12.85      1.66 o 
   0   5   9      777.23      772.89     14.04 o 
   1   5   9      173.04      165.88      3.53 o 
   2   5   9      115.09      122.90      2.60 o 
   3   5   9      264.33      283.25      6.54 o 
   4   5   9      151.91      165.14      3.48 o 
   5   5   9       22.94       19.51      1.44 o 
   6   5   9       18.47       17.41      1.48 o 
   7   5   9       24.45       20.45      3.08 o 
   8   5   9        7.88        5.60      1.36 o 
   9   5   9        8.50        4.97      1.54 o 
   0   6   9        0.75        2.28      1.27 o 
   1   6   9      261.45      270.68      5.36 o 
   2   6   9      242.57      241.45      4.78 o 
   3   6   9       60.26       58.57      2.63 o 
   4   6   9      346.68      358.50      6.46 o 
   5   6   9       30.23       33.04      1.79 o 
   6   6   9      129.72      122.26      3.31 o 
   7   6   9        5.14        2.98      0.98 o 
   8   6   9        8.07        5.50      1.39 o 
   0   7   9       20.30       23.71      2.36 o 
   1   7   9      182.62      185.61      4.79 o 
   2   7   9      111.71      114.55      3.31 o 
   3   7   9      644.53      652.44      9.75 o 
   4   7   9      211.08      213.11      4.97 o 
   5   7   9       29.08       28.17      2.04 o 
   6   7   9       11.44        8.27      1.36 o 
   7   7   9       40.93       39.05      3.16 o 
   8   7   9       18.47       20.38      2.99 o 
   0   8   9       68.45       64.49      3.79 o 
   1   8   9       18.41       17.27      1.60 o 
   2   8   9       88.14       91.90      3.13 o 
   3   8   9      346.07      361.20      6.87 o 
   4   8   9       34.60       35.27      2.25 o 
   5   8   9       24.67       23.43      2.00 o 
   6   8   9       21.25       24.18      2.07 o 
   7   8   9       41.14       47.02      3.50 o 
   0   9   9     1370.88     1440.52     25.26 o 
   1   9   9        5.76        6.26      1.29 o 
   2   9   9      321.37      336.07      6.26 o 
   3   9   9       35.51       34.16      2.32 o 
   4   9   9       50.03       44.70      2.62 o 
   5   9   9       10.05        9.68      1.48 o 
   6   9   9       10.69        6.33      1.60 o 
   7   9   9        7.71        8.54      2.33 o 
   0  10   9      475.06      494.09     12.18 o 
   1  10   9      146.42      140.69      4.20 o 
   2  10   9        4.72        2.57      1.03 o 
   3  10   9       54.18       54.46      2.91 o 
   4  10   9        2.05        0.33      0.98 o 
   5  10   9       36.13       34.57      3.16 o 
   6  10   9       24.74       24.78      2.65 o 
   0  11   9       76.58       74.75      6.92 o 
   1  11   9       27.91       31.39      2.69 o 
   2  11   9      150.61      167.55      5.43 o 
   3  11   9       34.11       35.35      2.82 o 
   4  11   9       13.01       14.15      2.38 o 
   5  11   9        8.84        7.01      2.05 o 
   0  12   9       49.85       48.41      5.38 o 
   1  12   9       15.76       13.93      3.03 o 
   2  12   9       14.37       11.56      2.41 o 
   3  12   9       20.53       25.85      3.99 o 
   0  13   9        0.56        3.86      4.07 o 
   1  13   9       11.19       11.21      3.10 o 
   0   0  10      477.45      437.87      9.97 o 
   1   0  10      119.54      107.96      2.89 o 
   2   0  10       12.19       22.33      1.44 o 
   3   0  10     4016.76     4030.45     48.15 o 
   4   0  10      107.66      107.12      3.35 o 
   5   0  10       81.92       82.84      5.24 o 
   6   0  10       30.25       33.92      2.67 o 
   7   0  10       23.72       18.47      4.64 o 
   8   0  10       63.54       60.19      4.04 o 
   9   0  10        0.03       -1.04      1.30 o 
   0   1  10      880.11      956.34     13.06 o 
   1   1  10     2473.16     2579.85     22.23 o 
   2   1  10      312.01      317.02      4.05 o 
   3   1  10       90.03       88.63      1.77 o 
   4   1  10      723.98      716.33      7.93 o 
   5   1  10      149.60      143.74      3.21 o 
   6   1  10      149.72      143.82      3.41 o 
   7   1  10       34.18       30.34      1.95 o 
   8   1  10       33.00       34.50      2.36 o 
   9   1  10        5.52        7.86      1.53 o 
   0   2  10      177.61      223.92      3.80 o 
   1   2  10       41.56       34.54      1.14 o 
   2   2  10      323.14      350.46      3.90 o 
   3   2  10      139.34      152.28      2.47 o 
   4   2  10       73.76       70.67      1.98 o 
   5   2  10      531.71      555.78      7.90 o 
   6   2  10      112.29      109.13      2.97 o 
   7   2  10       27.65       25.06      1.82 o 
   8   2  10       22.81       25.05      2.11 o 
   9   2  10        5.37        6.00      1.34 o 
   0   3  10        0.99        0.94      0.40 o 
   1   3  10      631.28      667.55      6.17 o 
   2   3  10      278.06      283.69      5.51 o 
   3   3  10       75.58       78.46      1.91 o 
   4   3  10      107.34      106.28      2.51 o 
   5   3  10      105.00       91.40      2.55 o 
   6   3  10       42.74       38.18      2.00 o 
   7   3  10        7.66        7.58      1.14 o 
   8   3  10       29.11       24.07      1.86 o 
   9   3  10        2.64        1.15      0.93 o 
   0   4  10      276.74      293.08      5.29 o 
   1   4  10      157.31      182.92      2.46 o 
   2   4  10        1.92        0.93      0.51 o 
   3   4  10       79.65       84.41      1.87 o 
   4   4  10        9.25        8.51      0.80 o 
   5   4  10       12.07       11.25      0.97 o 
   6   4  10       20.66       21.90      1.51 o 
   7   4  10       12.75       11.68      1.33 o 
   8   4  10        5.15        6.36      1.25 o 
   9   4  10       14.17       15.69      2.73 o 
   0   5  10       50.08       52.06      3.65 o 
   1   5  10       72.66       69.38      2.51 o 
   2   5  10       16.02       18.19      1.32 o 
   3   5  10      179.96      184.51      3.63 o 
   4   5  10       32.59       34.67      1.72 o 
   5   5  10      104.67      107.68      2.91 o 
   6   5  10       74.01       69.36      2.73 o 
   7   5  10       35.37       33.91      2.20 o 
   8   5  10        2.17        3.55      1.29 o 
   9   5  10       14.11       16.05      3.35 o 
   0   6  10       54.88       61.69      3.17 o 
   1   6  10      221.77      240.43      4.87 o 
   2   6  10       24.44       22.85      1.69 o 
   3   6  10       11.45       10.44      1.42 o 
   4   6  10       15.39       15.20      1.53 o 
   5   6  10       40.46       31.38      2.04 o 
   6   6  10       22.39       24.31      2.21 o 
   7   6  10       21.52       22.40      2.14 o 
   8   6  10        0.64        1.75      1.37 o 
   0   7  10        0.08        2.05      1.09 o 
   1   7  10       36.66       39.72      2.07 o 
   2   7  10       11.34       12.32      1.42 o 
   3   7  10      312.33      307.76      6.75 o 
   4   7  10      108.29      115.34      3.61 o 
   5   7  10       66.94       60.92      2.82 o 
   6   7  10       42.26       40.65      2.49 o 
   7   7  10        1.72        3.59      1.31 o 
   8   7  10       13.24       11.66      2.30 o 
   0   8  10       22.09       22.22      2.49 o 
   1   8  10      250.14      251.14      5.38 o 
   2   8  10      746.01      744.54     11.86 o 
   3   8  10       74.67       77.82      3.09 o 
   4   8  10       77.25       81.72      3.55 o 
   5   8  10       94.65      104.05      3.62 o 
   6   8  10       30.37       31.96      2.38 o 
   7   8  10       10.34       12.66      2.19 o 
   0   9  10       29.80       32.79      4.50 o 
   1   9  10       22.80       26.99      2.06 o 
   2   9  10        6.69        8.58      1.46 o 
   3   9  10        2.69        1.85      1.09 o 
   4   9  10        6.46        5.45      1.27 o 
   5   9  10        8.15        8.41      1.56 o 
   6   9  10       10.95       10.29      1.96 o 
   7   9  10       26.00       29.71      3.06 o 
   0  10  10      372.36      361.71     31.31 o 
   1  10  10      297.39      329.32      8.40 o 
   2  10  10        1.41        2.83      1.15 o 
   3  10  10       13.81       11.73      1.63 o 
   4  10  10       46.46       47.34      3.19 o 
   5  10  10        9.69        9.66      1.85 o 
   6  10  10       31.82       36.07      3.29 o 
   0  11  10       55.88       54.10      4.92 o 
   1  11  10       58.85       65.36      4.44 o 
   2  11  10       75.06       86.89      3.71 o 
   3  11  10       16.83       14.59      2.16 o 
   4  11  10       18.95       12.80      2.38 o 
   5  11  10        7.79        3.91      1.85 o 
   0  12  10        4.45        0.11      3.21 o 
   1  12  10        3.85        1.85      2.71 o 
   2  12  10       34.04       33.17      4.46 o 
   3  12  10       31.45       37.57      4.84 o 
   1   0  11      154.24      154.76      3.74 o 
   2   0  11      106.51      124.51      3.89 o 
   3   0  11       17.53       18.65      1.68 o 
   4   0  11      531.43      469.87      8.78 o 
   5   0  11     1248.89     1163.22     17.04 o 
   6   0  11      361.17      378.80     24.96 o 
   7   0  11        6.32        6.24      1.61 o 
   8   0  11        1.50        3.39      2.05 o 
   9   0  11        2.51        5.73      2.07 o 
   0   1  11      146.97      152.43      3.63 o 
   1   1  11      683.10      674.07      7.18 o 
   2   1  11      147.53      172.18      2.77 o 
   3   1  11      215.08      218.65      3.48 o 
   4   1  11       68.88       76.47      2.27 o 
   5   1  11       47.02       49.15      2.00 o 
   6   1  11       23.26       22.94      1.54 o 
   7   1  11       82.94       83.78      3.01 o 
   8   1  11       16.67       13.59      1.70 o 
   9   1  11        4.52        5.86      1.43 o 
   0   2  11      980.57      970.48     13.54 o 
   1   2  11      605.96      605.13      7.13 o 
   2   2  11       80.24       88.29      1.79 o 
   3   2  11      163.07      179.87      2.79 o 
   4   2  11       71.03       70.62      2.13 o 
   5   2  11      402.80      395.59      6.02 o 
   6   2  11       93.96       80.98      2.63 o 
   7   2  11      190.07      183.67      4.46 o 
   8   2  11       18.34       22.34      2.02 o 
   9   2  11        5.35        6.15      1.36 o 
   0   3  11       32.56       32.66      1.35 o 
   1   3  11      144.56      145.69      2.10 o 
   2   3  11      285.52      298.53      3.77 o 
   3   3  11       78.95       78.31      1.82 o 
   4   3  11      263.68      264.76      4.44 o 
   5   3  11       17.45       17.34      1.31 o 
   6   3  11       38.56       39.07      2.07 o 
   7   3  11       73.14       64.11      2.71 o 
   8   3  11       18.88       14.30      1.62 o 
   9   3  11       13.41       12.05      2.04 o 
   0   4  11      175.38      172.94      3.81 o 
   1   4  11      108.64      111.02      1.86 o 
   2   4  11       99.59      103.87      2.17 o 
   3   4  11       20.14       22.35      1.28 o 
   4   4  11       42.09       40.71      1.52 o 
   5   4  11      241.80      251.01      4.61 o 
   6   4  11       34.93       27.83      1.79 o 
   7   4  11       67.52       62.13      3.11 o 
   8   4  11        9.89        9.11      1.59 o 
   9   4  11       18.55       20.27      2.45 o 
   0   5  11      151.23      158.33      4.94 o 
   1   5  11        1.27        2.00      0.53 o 
   2   5  11       13.25       15.54      1.45 o 
   3   5  11      136.29      121.39      3.33 o 
   4   5  11      394.84      403.07      6.16 o 
   5   5  11        1.34        0.28      0.66 o 
   6   5  11       45.78       47.24      2.44 o 
   7   5  11       10.17        8.53      1.36 o 
   8   5  11        0.22       -0.28      0.97 o 
   0   6  11       75.72       85.97      3.77 o 
   1   6  11       15.17       13.67      1.79 o 
   2   6  11      160.63      157.88      4.26 o 
   3   6  11       15.49       19.33      1.63 o 
   4   6  11       54.68       52.12      2.76 o 
   5   6  11        2.80        3.11      1.00 o 
   6   6  11        5.65        4.37      1.34 o 
   7   6  11       17.80       20.03      2.23 o 
   8   6  11       38.17       42.65      3.09 o 
   0   7  11       71.10       65.98      3.58 o 
   1   7  11      173.69      170.88      4.14 o 
   2   7  11       22.84       19.54      1.85 o 
   3   7  11      274.94      271.57      5.74 o 
   4   7  11       25.62       20.90      1.85 o 
   5   7  11       23.83       25.44      2.04 o 
   6   7  11       12.39       10.26      1.67 o 
   7   7  11       12.97       16.07      2.04 o 
   8   7  11       21.03       19.12      2.65 o 
   0   8  11        6.18        5.57      1.66 o 
   1   8  11      382.51      379.79      7.66 o 
   2   8  11       51.65       48.94      2.80 o 
   3   8  11      112.02      115.45      3.73 o 
   4   8  11        4.16        4.33      1.18 o 
   5   8  11       31.84       28.88      2.25 o 
   6   8  11        1.85        2.45      1.10 o 
   7   8  11       30.38       29.15      3.02 o 
   0   9  11       11.11       15.23      2.42 o 
   1   9  11       65.26       67.83      3.52 o 
   2   9  11      230.33      226.63      5.89 o 
   3   9  11       13.24        7.91      1.47 o 
   4   9  11       56.20       58.97      3.05 o 
   5   9  11        0.06        1.24      1.03 o 
   6   9  11       11.04       12.82      2.27 o 
   0  10  11       44.34       46.11      3.84 o 
   1  10  11       91.97      100.27      3.96 o 
   2  10  11       84.59       84.47      4.09 o 
   3  10  11        1.12        0.09      0.98 o 
   4  10  11        3.95        3.04      1.25 o 
   5  10  11       10.12        9.97      1.84 o 
   0  11  11       60.86       64.82      6.79 o 
   1  11  11       67.91       66.59      3.56 o 
   2  11  11       11.20       13.44      2.52 o 
   3  11  11       37.26       44.33      2.93 o 
   4  11  11       42.87       48.37      3.91 o 
   0  12  11        9.23        5.93      4.20 o 
   1  12  11       21.13       24.49      3.35 o 
   2  12  11       62.26       72.99      7.63 o 
   3  12  11        7.03        7.22      2.11 o 
   0   0  12      783.90      784.49     23.03 o 
   1   0  12       35.27       34.89      2.34 o 
   2   0  12       26.56       35.75      1.88 o 
   3   0  12        0.51        2.33      0.96 o 
   4   0  12       83.94       85.16      3.05 o 
   5   0  12       40.55       35.84      3.86 o 
   6   0  12       46.74       47.86      3.27 o 
   7   0  12       49.80       49.32      3.49 o 
   8   0  12        0.27        0.64      1.15 o 
   9   0  12       48.30       41.60      4.28 o 
   0   1  12       19.34       18.46      1.35 o 
   1   1  12     2297.55     2356.18     20.80 o 
   2   1  12       23.56       16.15      1.18 o 
   3   1  12      251.02      247.86      4.16 o 
   4   1  12       26.65       27.41      1.35 o 
   5   1  12     1336.58     1299.26     14.23 o 
   6   1  12      101.62      102.38      3.12 o 
   7   1  12       29.31       27.22      2.31 o 
   8   1  12       34.50       37.80      2.71 o 
   9   1  12       24.39       23.95      2.28 o 
   0   2  12       35.67       34.47      1.79 o 
   1   2  12      785.12      812.44      9.12 o 
   2   2  12        8.69        7.57      0.69 o 
   3   2  12      459.43      476.22      6.44 o 
   4   2  12       75.10       76.59      4.09 o 
   5   2  12       22.02       23.65      1.56 o 
   6   2  12       27.34       34.05      1.90 o 
   7   2  12        1.06        0.73      0.84 o 
   8   2  12        6.48        6.10      1.31 o 
   9   2  12       28.38       30.88      2.49 o 
   0   3  12      805.73      883.23     11.26 o 
   1   3  12      790.70      828.95      8.07 o 
   2   3  12      492.97      512.46      6.15 o 
   3   3  12      250.25      240.54      3.83 o 
   4   3  12      212.97      215.72      4.06 o 
   5   3  12      100.68       96.07      2.77 o 
   6   3  12      106.23      100.40      2.95 o 
   7   3  12       14.93        9.95      1.58 o 
   8   3  12        3.79        4.01      1.20 o 
   9   3  12       23.25       29.59      2.46 o 
   0   4  12       80.80       82.56      2.53 o 
   1   4  12      146.96      142.87      2.59 o 
   2   4  12        3.21        4.48      0.69 o 
   3   4  12        4.79        2.89      0.65 o 
   4   4  12      234.32      231.93      4.44 o 
   5   4  12       96.54       89.64      2.94 o 
   6   4  12      157.69      164.83      4.71 o 
   7   4  12       12.47        9.83      1.57 o 
   8   4  12        5.76        5.46      1.44 o 
   0   5  12      125.95      128.61      4.51 o 
   1   5  12        6.30        6.56      1.32 o 
   2   5  12       28.76       29.45      1.93 o 
   3   5  12        2.23        2.73      0.82 o 
   4   5  12      173.23      157.21      5.29 o 
   5   5  12      332.44      329.78      6.18 o 
   6   5  12        4.81        4.34      1.03 o 
   7   5  12        0.61        1.05      0.97 o 
   8   5  12        5.44        7.13      1.73 o 
   0   6  12       19.38       21.42      2.14 o 
   1   6  12       91.80      100.48      4.56 o 
   2   6  12      302.86      279.68      6.02 o 
   3   6  12       41.52       34.12      3.42 o 
   4   6  12      150.59      138.74      3.91 o 
   5   6  12        1.10        1.90      1.08 o 
   6   6  12       24.36       25.14      2.29 o 
   7   6  12       44.36       42.21      2.92 o 
   8   6  12       17.81       20.56      2.78 o 
   0   7  12       51.19       48.02      3.19 o 
   1   7  12       46.39       46.24      2.53 o 
   2   7  12      359.66      364.48      7.35 o 
   3   7  12       41.41       46.46      2.48 o 
   4   7  12        8.08        6.45      1.26 o 
   5   7  12      119.28      125.74      4.33 o 
   6   7  12       10.48        8.59      2.07 o 
   7   7  12        0.85        3.20      1.27 o 
   0   8  12      265.01      257.37      7.78 o 
   1   8  12      658.92      685.59     12.51 o 
   2   8  12      159.34      166.43      4.96 o 
   3   8  12       17.88       14.06      1.62 o 
   4   8  12       11.63       12.45      1.93 o 
   5   8  12        9.82       10.29      1.73 o 
   6   8  12       13.28       12.85      1.97 o 
   7   8  12        6.57        9.05      1.80 o 
   0   9  12       31.22       25.85      3.75 o 
   1   9  12       11.19       12.42      1.78 o 
   2   9  12       20.13       17.43      2.00 o 
   3   9  12       88.82       91.13      3.52 o 
   4   9  12       32.04       33.60      2.48 o 
   5   9  12        9.14        7.98      1.58 o 
   6   9  12        2.91        2.06      1.25 o 
   0  10  12       24.36       20.85      3.58 o 
   1  10  12       15.52       18.37      2.13 o 
   2  10  12       42.51       47.31      2.84 o 
   3  10  12       22.81       26.95      2.23 o 
   4  10  12       19.30       18.70      2.11 o 
   5  10  12        3.41        2.17      1.27 o 
   0  11  12       19.09       21.96      3.83 o 
   1  11  12       10.08        9.35      1.77 o 
   2  11  12       69.89       77.90      3.70 o 
   3  11  12       33.50       34.28      2.63 o 
   4  11  12        3.95        3.60      1.36 o 
   0  12  12        9.82       13.34      4.94 o 
   1  12  12        6.32        5.84      2.84 o 
   2  12  12        6.74        7.12      2.17 o 
   1   0  13      798.25      857.93     12.68 o 
   2   0  13       25.47       24.64      1.72 o 
   3   0  13      328.88      324.34      6.54 o 
   4   0  13       72.46       70.92      2.92 o 
   5   0  13      233.98      233.44      9.65 o 
   6   0  13       33.85       38.73      3.06 o 
   7   0  13        9.27        7.03      1.73 o 
   8   0  13       20.15       21.35      2.79 o 
   9   0  13       12.31       16.03      4.48 o 
   0   1  13       74.13       78.08      2.68 o 
   1   1  13       22.41       19.16      1.03 o 
   2   1  13       47.79       48.07      1.68 o 
   3   1  13      397.95      402.20      5.79 o 
   4   1  13       24.38       25.41      1.49 o 
   5   1  13      273.23      284.10      5.05 o 
   6   1  13       99.09       94.49      3.12 o 
   7   1  13       48.16       48.32      2.53 o 
   8   1  13       42.60       45.38      2.66 o 
   9   1  13        1.11       -0.17      1.08 o 
   0   2  13      806.65      805.65     12.10 o 
   1   2  13      676.75      678.36      7.50 o 
   2   2  13      430.36      439.21      5.52 o 
   3   2  13       24.61       23.33      1.42 o 
   4   2  13       20.64       18.36      1.36 o 
   5   2  13      499.23      517.49      7.41 o 
   6   2  13      146.38      154.34      4.28 o 
   7   2  13       18.99       18.58      1.76 o 
   8   2  13       11.53       12.99      2.04 o 
   9   2  13        3.31        2.46      1.24 o 
   0   3  13        4.23        2.46      0.55 o 
   1   3  13       49.62       43.75      1.30 o 
   2   3  13        5.17        8.69      0.87 o 
   3   3  13       51.02       53.80      2.33 o 
   4   3  13       90.44       86.59      2.66 o 
   5   3  13      112.13      111.95      3.03 o 
   6   3  13      273.99      287.26      5.37 o 
   7   3  13       13.94       10.40      1.55 o 
   8   3  13        0.92       -0.42      0.77 o 
   0   4  13       84.60       95.90      2.94 o 
   1   4  13      182.41      167.94      3.28 o 
   2   4  13       12.51        9.88      0.99 o 
   3   4  13       44.77       46.53      2.15 o 
   4   4  13      157.00      163.31      3.78 o 
   5   4  13      421.49      445.82      8.28 o 
   6   4  13       52.15       50.85      2.84 o 
   7   4  13       13.86       10.77      1.72 o 
   8   4  13       25.55       26.36      2.48 o 
   0   5  13      326.70      342.35     10.84 o 
   1   5  13       30.04       37.30      1.97 o 
   2   5  13       52.06       42.11      2.05 o 
   3   5  13      301.80      284.36      5.54 o 
   4   5  13       12.87        6.71      1.38 o 
   5   5  13       11.47        7.98      1.34 o 
   6   5  13       20.66       13.63      1.86 o 
   7   5  13       45.13       39.05      3.22 o 
   8   5  13        9.41        9.01      1.97 o 
   0   6  13       25.34       22.59      3.83 o 
   1   6  13      114.91      121.10      3.72 o 
   2   6  13      192.66      193.00      4.91 o 
   3   6  13      163.93      163.31      4.65 o 
   4   6  13       62.46       66.19      3.12 o 
   5   6  13       19.45       18.47      1.99 o 
   6   6  13       13.36        9.60      1.76 o 
   7   6  13        3.93        4.67      1.69 o 
   8   6  13       30.44       34.66      3.37 o 
   0   7  13        8.39       10.17      2.27 o 
   1   7  13       72.93       71.14      3.06 o 
   2   7  13      153.20      138.37      4.30 o 
   3   7  13      380.84      374.55      7.13 o 
   4   7  13       64.97       59.31      3.14 o 
   5   7  13        8.40        4.58      1.99 o 
   6   7  13       39.96       36.86      2.75 o 
   7   7  13       18.48       21.98      2.35 o 
   0   8  13      284.93      275.20     19.89 o 
   1   8  13       53.23       48.59      2.79 o 
   2   8  13       38.24       30.53      2.38 o 
   3   8  13       23.91       24.43      2.08 o 
   4   8  13       45.63       48.37      4.34 o 
   5   8  13        0.12        0.18      0.98 o 
   6   8  13        0.50        0.36      1.25 o 
   0   9  13       46.73       40.32      5.19 o 
   1   9  13      310.61      318.04      9.10 o 
   2   9  13       69.09       68.16      3.46 o 
   3   9  13        3.87        2.96      1.17 o 
   4   9  13        4.51        2.98      1.17 o 
   5   9  13        1.44        0.91      1.21 o 
   6   9  13       13.96       16.84      2.28 o 
   0  10  13        2.05       -0.67      1.46 o 
   1  10  13        5.86        7.70      1.69 o 
   2  10  13        2.53        3.26      1.22 o 
   3  10  13        0.10        1.01      1.06 o 
   4  10  13       22.92       26.57      2.39 o 
   5  10  13        1.75        1.19      1.24 o 
   0  11  13       40.79       44.59      6.05 o 
   1  11  13       33.92       32.75      3.06 o 
   2  11  13        7.14        8.79      1.93 o 
   3  11  13       34.99       38.34      2.80 o 
   0  12  13        1.69        1.33      3.58 o 
   1  12  13        1.26        3.70      1.85 o 
   0   0  14       99.59      102.66      4.63 o 
   1   0  14       35.96       44.35      2.15 o 
   2   0  14      109.23      102.84      3.32 o 
   3   0  14     1331.23     1292.04     18.26 o 
   4   0  14       10.09        7.67      1.39 o 
   5   0  14       24.69       25.60      2.58 o 
   6   0  14       28.92       22.13      3.34 o 
   7   0  14        0.10        0.36      1.24 o 
   8   0  14        6.67        4.64      1.93 o 
   9   0  14       36.19       39.33      4.67 o 
   0   1  14      304.15      345.41      6.73 o 
   1   1  14      633.04      625.90      7.21 o 
   2   1  14      190.81      198.08      3.41 o 
   3   1  14       60.74       56.71      1.99 o 
   4   1  14      230.40      241.54      4.83 o 
   5   1  14      172.95      167.03      3.77 o 
   6   1  14        5.84        4.59      1.31 o 
   7   1  14      109.40      108.30      3.59 o 
   8   1  14       50.63       46.03      3.07 o 
   0   2  14        5.58        9.72      1.16 o 
   1   2  14      243.85      249.47      3.84 o 
   2   2  14      104.51      104.25      3.37 o 
   3   2  14       29.91       32.60      1.64 o 
   4   2  14      363.19      363.52      5.78 o 
   5   2  14      577.44      592.90      8.27 o 
   6   2  14       65.46       73.65      2.70 o 
   7   2  14       35.27       40.39      2.36 o 
   8   2  14       12.22       11.54      1.66 o 
   0   3  14       20.89       23.83      2.14 o 
   1   3  14       35.82       35.71      1.53 o 
   2   3  14       49.00       43.45      2.35 o 
   3   3  14       38.53       42.75      1.80 o 
   4   3  14      210.06      214.92      4.23 o 
   5   3  14      363.54      342.63      6.87 o 
   6   3  14       56.23       49.19      2.36 o 
   7   3  14       31.95       37.19      2.63 o 
   8   3  14        0.10       -1.49      1.00 o 
   0   4  14      390.86      372.27      8.74 o 
   1   4  14       63.62       63.88      2.30 o 
   2   4  14       17.21       17.66      1.46 o 
   3   4  14      224.92      244.76      4.56 o 
   4   4  14      247.00      253.07      5.32 o 
   5   4  14        9.31        8.09      1.25 o 
   6   4  14      128.58      139.56      4.50 o 
   7   4  14       67.50       66.58      3.33 o 
   8   4  14       32.81       32.65      2.93 o 
   0   5  14        0.17        1.54      1.13 o 
   1   5  14       23.65       23.98      1.64 o 
   2   5  14       76.79       77.79      2.72 o 
   3   5  14       72.84       75.69      2.86 o 
   4   5  14       73.06       69.76      3.16 o 
   5   5  14      112.19      103.45      3.88 o 
   6   5  14       70.21       65.59      3.99 o 
   7   5  14       51.02       44.35      3.38 o 
   8   5  14       59.32       60.36      4.12 o 
   0   6  14      124.26      112.77      6.11 o 
   1   6  14       15.06       13.38      1.58 o 
   2   6  14       86.12       82.28      3.25 o 
   3   6  14      200.77      192.80      5.15 o 
   4   6  14       36.97       35.44      2.49 o 
   5   6  14       64.57       58.10      3.21 o 
   6   6  14       50.79       57.26      3.96 o 
   7   6  14       95.03      104.14      8.45 o 
   0   7  14      217.23      233.49      9.43 o 
   1   7  14       24.31       21.06      2.32 o 
   2   7  14       34.51       30.08      2.28 o 
   3   7  14       20.54       15.92      1.91 o 
   4   7  14       28.58       24.12      2.27 o 
   5   7  14       16.94       12.83      1.83 o 
   6   7  14        1.52        0.92      1.26 o 
   7   7  14       16.07       16.09      2.41 o 
   0   8  14       13.17        9.49      2.37 o 
   1   8  14      340.41      349.08     11.59 o 
   2   8  14      150.17      141.36      4.53 o 
   3   8  14      118.71      116.65      3.90 o 
   4   8  14       27.42       29.15      2.52 o 
   5   8  14       25.93       23.94      2.44 o 
   6   8  14        3.39        3.98      1.47 o 
   0   9  14        0.89        2.65      2.00 o 
   1   9  14       91.80       97.79      4.47 o 
   2   9  14      227.85      238.97      8.26 o 
   3   9  14       44.57       42.83      2.72 o 
   4   9  14       43.04       45.01      3.06 o 
   5   9  14        2.26        1.47      1.20 o 
   0  10  14       30.08       17.74      3.30 o 
   1  10  14       73.92       81.35      5.03 o 
   2  10  14        4.53        4.25      1.67 o 
   3  10  14       11.06        8.39      1.88 o 
   4  10  14        0.46        0.28      1.20 o 
   0  11  14        2.49        1.85      2.10 o 
   1  11  14       16.99       18.91      2.49 o 
   2  11  14       14.71       14.21      2.21 o 
   3  11  14       10.75       12.21      1.91 o 
   1   0  15       81.04       77.22      3.82 o 
   2   0  15      531.60      510.85      9.08 o 
   3   0  15      241.03      238.09      5.65 o 
   4   0  15       51.82       43.41      4.93 o 
   5   0  15        3.90        4.66      1.62 o 
   6   0  15      421.00      405.96     10.31 o 
   7   0  15       24.95       27.75      3.06 o 
   8   0  15        7.87        8.88      2.56 o 
   0   1  15      513.60      511.60      9.02 o 
   1   1  15      150.34      149.17      2.91 o 
   2   1  15      140.29      140.89      2.88 o 
   3   1  15      683.63      662.78      8.52 o 
   4   1  15       50.38       46.91      2.07 o 
   5   1  15       98.98       94.54      3.10 o 
   6   1  15       81.33       77.74      2.98 o 
   7   1  15       53.73       54.09      2.75 o 
   8   1  15       15.55       14.71      1.84 o 
   0   2  15      424.97      418.00      7.82 o 
   1   2  15        6.14        7.03      0.79 o 
   2   2  15      167.01      150.47      3.28 o 
   3   2  15        1.48        1.44      0.64 o 
   4   2  15      277.98      283.83      6.09 o 
   5   2  15       95.76      106.33      3.07 o 
   6   2  15      119.09      122.46      3.72 o 
   7   2  15       84.59       87.95      3.60 o 
   8   2  15        3.28        2.83      1.25 o 
   0   3  15       21.83       26.57      1.86 o 
   1   3  15       77.14       77.67      2.25 o 
   2   3  15      175.07      169.15      3.51 o 
   3   3  15       28.22       27.42      1.58 o 
   4   3  15      702.57      727.17     10.48 o 
   5   3  15        1.35        1.03      0.81 o 
   6   3  15      185.92      186.60      4.90 o 
   7   3  15       20.32       20.07      2.82 o 
   8   3  15       29.28       30.30      2.90 o 
   0   4  15       28.77       26.41      3.23 o 
   1   4  15      146.08      140.58      4.03 o 
   2   4  15        8.54        7.87      1.20 o 
   3   4  15        7.50        3.98      1.10 o 
   4   4  15      114.83      121.50      4.18 o 
   5   4  15       17.28       27.87      2.12 o 
   6   4  15       89.94       94.23      3.78 o 
   7   4  15       71.08       69.93      3.54 o 
   8   4  15        4.81        2.82      2.25 o 
   0   5  15       47.82       39.68      4.32 o 
   1   5  15        5.17        7.49      1.28 o 
   2   5  15      156.10      158.88      4.00 o 
   3   5  15       99.61       94.99      3.66 o 
   4   5  15      163.93      128.31      4.20 o 
   5   5  15       13.36       10.45      1.86 o 
   6   5  15       18.65       18.56      2.43 o 
   7   5  15       21.68       25.13      3.35 o 
   0   6  15        0.02        0.41      1.30 o 
   1   6  15      189.55      181.67      5.70 o 
   2   6  15       38.40       40.12      2.48 o 
   3   6  15        3.33        5.82      1.37 o 
   4   6  15       50.40       44.62      4.68 o 
   5   6  15        3.58        2.53      1.22 o 
   6   6  15       10.71        9.39      2.30 o 
   7   6  15       12.48       13.84      2.29 o 
   0   7  15      229.78      237.23      9.52 o 
   1   7  15        5.23        5.52      1.50 o 
   2   7  15       60.81       53.23      3.42 o 
   3   7  15      178.15      162.35      4.92 o 
   4   7  15       41.90       38.69      2.72 o 
   5   7  15       15.61        8.95      1.62 o 
   6   7  15       10.50       13.68      2.06 o 
   0   8  15       23.30       27.65      4.57 o 
   1   8  15       34.37       38.50      3.11 o 
   2   8  15       44.62       40.78      3.89 o 
   3   8  15       42.02       41.33      3.54 o 
   4   8  15       16.27       14.46      1.96 o 
   5   8  15        7.30        5.65      1.49 o 
   6   8  15       11.63       16.58      2.21 o 
   0   9  15      102.57       97.25      6.37 o 
   1   9  15       46.21       43.16      3.38 o 
   2   9  15       87.60       80.54      4.44 o 
   3   9  15       66.28       57.62      3.34 o 
   4   9  15        7.42        6.63      1.52 o 
   5   9  15        0.37       -1.12      1.35 o 
   0  10  15        0.65        2.13      2.22 o 
   1  10  15       40.21       38.78      3.44 o 
   2  10  15       12.75       10.65      1.77 o 
   3  10  15        3.15        5.81      1.92 o 
   4  10  15        3.86        2.76      1.48 o 
   0  11  15       41.68       45.21      7.04 o 
   1  11  15        0.81        1.41      1.57 o 
   2  11  15        7.73        5.83      1.87 o 
   0   0  16      165.27      160.17      6.29 o 
   1   0  16        5.64        8.53      1.78 o 
   2   0  16      119.71      125.08      3.97 o 
   3   0  16        2.75        1.52      1.60 o 
   4   0  16        0.13        1.72      1.11 o 
   5   0  16        6.62        6.43      1.74 o 
   6   0  16       17.04       14.75      2.42 o 
   7   0  16      202.74      225.02      7.67 o 
   8   0  16       98.31      114.59      5.78 o 
   0   1  16       12.71       13.28      1.47 o 
   1   1  16      241.70      241.91      4.00 o 
   2   1  16      236.46      227.86      3.92 o 
   3   1  16       64.20       68.06      2.39 o 
   4   1  16      348.20      359.54      5.90 o 
   5   1  16      142.39      145.58      3.97 o 
   6   1  16       51.48       48.73      2.55 o 
   7   1  16       12.15        9.62      1.68 o 
   8   1  16       11.31        8.29      2.04 o 
   0   2  16      955.20      949.96     14.49 o 
   1   2  16       56.30       56.74      1.84 o 
   2   2  16      117.74      120.14      2.98 o 
   3   2  16      197.10      196.00      4.05 o 
   4   2  16      112.60      119.88      3.48 o 
   5   2  16       94.36      100.48      3.03 o 
   6   2  16       88.90      103.49      3.46 o 
   7   2  16        7.53        6.27      1.39 o 
   8   2  16       24.13       27.46      2.45 o 
   0   3  16      529.86      519.25      9.33 o 
   1   3  16      160.29      157.12      3.37 o 
   2   3  16       47.96       46.48      2.28 o 
   3   3  16       87.28       87.66      3.40 o 
   4   3  16       10.92       10.98      1.71 o 
   5   3  16        7.86        3.90      1.10 o 
   6   3  16       51.52       44.18      2.67 o 
   7   3  16       67.05       75.17      5.12 o 
   8   3  16        5.43        4.10      1.50 o 
   0   4  16        2.83        4.63      1.85 o 
   1   4  16        7.44        5.84      1.20 o 
   2   4  16      102.52      104.44      3.64 o 
   3   4  16       84.96       80.98      3.42 o 
   4   4  16       76.26       68.63      3.37 o 
   5   4  16        4.57        2.84      1.18 o 
   6   4  16       76.46       72.23      5.85 o 
   7   4  16        0.35       -0.49      1.25 o 
   0   5  16      121.77      124.51      6.46 o 
   1   5  16       25.92       24.96      2.08 o 
   2   5  16       46.13       48.25      2.81 o 
   3   5  16       23.27       25.93      2.01 o 
   4   5  16      101.92       95.76      3.89 o 
   5   5  16       33.03       31.69      3.49 o 
   6   5  16       51.83       43.90      3.44 o 
   7   5  16        3.86        3.52      1.62 o 
   0   6  16       96.53      105.22      8.65 o 
   1   6  16       96.82       92.05      4.10 o 
   2   6  16      114.69      118.65      4.72 o 
   3   6  16       11.65       11.67      1.60 o 
   4   6  16        3.31        2.82      1.24 o 
   5   6  16       33.13       33.26      4.63 o 
   6   6  16       72.12       64.98     10.16 o 
   7   6  16       12.74       11.81      2.20 o 
   0   7  16      140.63      141.24     13.96 o 
   1   7  16       71.98       83.04      4.19 o 
   2   7  16        0.93        0.97      1.20 o 
   3   7  16      149.79      144.05      4.65 o 
   4   7  16       72.80       61.32      3.32 o 
   5   7  16       11.32       13.06      2.66 o 
   6   7  16        0.55        0.84      1.26 o 
   0   8  16      209.16      190.68     18.16 o 
   1   8  16       19.54       18.14      2.42 o 
   2   8  16       36.10       32.77      2.95 o 
   3   8  16       10.53        6.75      1.75 o 
   4   8  16        1.44        1.90      1.39 o 
   5   8  16        1.34        0.15      1.16 o 
   0   9  16        3.00        0.90      3.95 o 
   1   9  16       80.56       76.20      4.78 o 
   2   9  16       15.96       13.64      2.35 o 
   3   9  16       10.06       11.59      2.32 o 
   4   9  16       26.31       20.40      2.36 o 
   0  10  16        0.33       -0.25      1.92 o 
   1  10  16       10.30        9.00      2.82 o 
   2  10  16        3.91        3.88      1.63 o 
   3  10  16       19.86       25.35      2.91 o 
   0  11  16       17.82       22.29      4.10 o 
   1   0  17       41.25       44.27      2.53 o 
   2   0  17      811.87      791.93     12.92 o 
   3   0  17       42.27       42.95      2.61 o 
   4   0  17        0.43        0.81      1.19 o 
   5   0  17        4.68        4.50      1.44 o 
   6   0  17        0.39       -0.98      1.12 o 
   7   0  17        3.10        1.71      1.31 o 
   8   0  17      296.84      382.36     11.08 o 
   0   1  17        0.70        1.13      0.75 o 
   1   1  17       37.40       37.70      1.64 o 
   2   1  17      255.61      246.26      6.06 o 
   3   1  17      797.62      792.60     10.00 o 
   4   1  17      198.55      198.70      4.27 o 
   5   1  17       12.02       12.48      1.43 o 
   6   1  17        0.29        2.02      0.95 o 
   7   1  17       30.98       27.17      2.19 o 
   8   1  17       15.54       13.23      1.76 o 
   0   2  17      556.44      615.76     10.72 o 
   1   2  17      251.18      254.14      4.25 o 
   2   2  17      429.79      431.02      6.51 o 
   3   2  17      154.09      156.40      3.65 o 
   4   2  17       47.31       51.36      2.25 o 
   5   2  17        7.22        7.04      1.03 o 
   6   2  17       29.89       32.71      2.23 o 
   7   2  17        9.01        4.63      1.42 o 
   0   3  17       87.05       89.78      4.17 o 
   1   3  17      525.97      538.66      9.21 o 
   2   3  17      115.22      113.15      3.35 o 
   3   3  17      125.34      127.91      3.69 o 
   4   3  17        2.34        2.05      0.94 o 
   5   3  17       54.53       44.18      2.55 o 
   6   3  17       54.69       69.46      4.91 o 
   7   3  17        1.69        1.42      1.14 o 
   0   4  17      511.78      532.58     15.04 o 
   1   4  17      160.71      171.03      4.76 o 
   2   4  17        0.92        0.28      0.77 o 
   3   4  17       15.37       11.65      1.63 o 
   4   4  17      120.87      120.00      4.84 o 
   5   4  17       12.29        9.96      1.70 o 
   6   4  17        2.62        3.69      1.38 o 
   7   4  17       14.53       13.79      2.59 o 
   0   5  17       46.29       40.18      4.19 o 
   1   5  17       34.43       37.07      3.60 o 
   2   5  17        5.10        3.60      1.23 o 
   3   5  17       36.92       36.24      2.67 o 
   4   5  17        3.89        2.34      1.25 o 
   5   5  17       35.36       36.11      3.14 o 
   6   5  17        0.70        0.34      1.32 o 
   7   5  17       10.20        6.31      1.67 o 
   0   6  17      240.75      248.94     11.37 o 
   1   6  17       33.45       24.69      2.55 o 
   2   6  17       91.27       86.51      4.23 o 
   3   6  17      106.77      113.39      4.80 o 
   4   6  17       48.73       49.49      3.00 o 
   5   6  17       13.32       13.89      2.25 o 
   6   6  17        7.45        6.88      2.00 o 
   0   7  17       96.77       96.63     12.23 o 
   1   7  17       70.95       71.10      4.04 o 
   2   7  17       59.96       69.09      7.68 o 
   3   7  17       47.60       43.59      3.42 o 
   4   7  17        3.47        3.52      1.34 o 
   5   7  17        7.32        7.47      1.65 o 
   6   7  17        1.25        1.88      1.58 o 
   0   8  17      149.30      159.87      8.30 o 
   1   8  17       15.48       14.62      2.21 o 
   2   8  17        7.15        2.89      1.53 o 
   3   8  17       72.39       75.19     10.40 o 
   4   8  17       34.35       39.63      3.53 o 
   5   8  17        0.69        0.84      1.37 o 
   0   9  17       12.64       12.77      3.13 o 
   1   9  17        4.30        4.43      1.70 o 
   2   9  17        7.73        6.41      1.75 o 
   3   9  17       45.87       35.59      3.35 o 
   4   9  17       28.34       28.83      3.16 o 
   0  10  17        8.18        8.45      2.55 o 
   1  10  17        3.92        1.73      1.30 o 
   2  10  17        2.12        0.95      1.42 o 
   0   0  18       54.93       60.38      4.18 o 
   1   0  18       17.25       16.69      1.80 o 
   2   0  18      368.11      375.39      7.96 o 
   3   0  18       91.32       86.83      4.30 o 
   4   0  18      535.75      536.11     12.23 o 
   5   0  18       14.27       16.50      2.39 o 
   6   0  18       40.79       37.18      3.44 o 
   7   0  18       10.85       13.59      2.49 o 
   0   1  18       88.23       76.25      3.17 o 
   1   1  18      257.20      264.17      4.49 o 
   2   1  18      429.32      426.05      6.60 o 
   3   1  18      158.66      163.44      3.85 o 
   4   1  18       53.69       52.60      2.74 o 
   5   1  18       35.28       34.84      2.65 o 
   6   1  18       65.66       66.29      2.99 o 
   7   1  18       92.33       97.05      3.71 o 
   0   2  18        1.06        0.35      0.88 o 
   1   2  18       35.54       34.39      1.84 o 
   2   2  18      101.57      102.97      2.92 o 
   3   2  18       51.36       50.65      2.28 o 
   4   2  18        6.87        4.17      0.95 o 
   5   2  18       61.95       59.83      3.26 o 
   6   2  18       22.65       24.38      2.35 o 
   7   2  18       24.35       25.31      2.51 o 
   0   3  18      180.09      176.28      5.99 o 
   1   3  18      453.43      448.85     10.07 o 
   2   3  18       27.29       27.70      2.21 o 
   3   3  18       53.69       55.01      2.99 o 
   4   3  18       96.65      106.03      3.58 o 
   5   3  18        8.06        5.68      1.25 o 
   6   3  18        2.68        2.73      1.27 o 
   7   3  18        5.49        8.32      1.66 o 
   0   4  18      200.23      195.38      8.46 o 
   1   4  18      275.12      268.44      6.79 o 
   2   4  18       69.68       73.77      3.34 o 
   3   4  18      137.59      118.79      4.47 o 
   4   4  18        3.77        1.50      1.17 o 
   5   4  18        5.14        3.39      1.39 o 
   6   4  18        8.35       10.56      1.86 o 
   7   4  18        3.18        2.02      1.47 o 
   0   5  18       40.91       44.04      4.53 o 
   1   5  18      249.82      253.99      7.10 o 
   2   5  18       39.96       41.30      4.42 o 
   3   5  18       70.66       71.89      3.59 o 
   4   5  18        3.64        1.93      1.20 o 
   5   5  18       10.58       10.97      2.08 o 
   6   5  18        2.01        1.86      1.42 o 
   0   6  18       21.12       19.30      3.26 o 
   1   6  18       82.83       81.92      4.12 o 
   2   6  18       90.42       89.80      5.17 o 
   3   6  18       42.41       41.34      3.28 o 
   4   6  18       34.60       32.28      3.46 o 
   5   6  18        2.83        2.86      1.47 o 
   6   6  18       22.17       29.07      3.18 o 
   0   7  18        0.25        2.25      2.07 o 
   1   7  18       26.65       24.46      3.03 o 
   2   7  18       45.66       41.02      3.30 o 
   3   7  18        1.38        1.27      1.19 o 
   4   7  18       19.18       16.61      2.42 o 
   5   7  18        2.11        1.65      1.28 o 
   0   8  18        9.62        8.40      3.83 o 
   1   8  18       67.76       74.01      5.63 o 
   2   8  18       53.31       49.69      4.27 o 
   3   8  18       75.23       72.85      4.44 o 
   4   8  18       21.89       26.28      3.01 o 
   0   9  18        5.03        7.63      5.68 o 
   1   9  18        1.88        3.36      1.51 o 
   2   9  18       19.81       13.24      2.36 o 
   3   9  18       13.87       10.40      4.14 o 
   0  10  18        0.07        3.44      2.25 o 
   1  10  18       17.14       17.89      3.28 o 
   1   0  19      140.05      137.19      4.50 o 
   2   0  19       13.13       10.36      1.57 o 
   3   0  19      125.06      130.53      5.30 o 
   4   0  19       76.37       77.27      4.39 o 
   5   0  19       18.84       19.37      2.52 o 
   6   0  19        0.08        1.02      1.23 o 
   7   0  19       13.52        9.07      2.02 o 
   0   1  19       22.07       22.03      2.07 o 
   1   1  19       12.38       12.95      1.16 o 
   2   1  19      653.50      652.94      8.91 o 
   3   1  19       21.95       24.31      1.73 o 
   4   1  19       29.45       29.19      2.05 o 
   5   1  19       44.10       45.34      2.58 o 
   6   1  19        7.12        7.93      1.41 o 
   7   1  19        3.20        2.70      1.19 o 
   0   2  19       44.56       44.04      2.70 o 
   1   2  19      193.62      207.92      4.33 o 
   2   2  19       26.15       28.71      1.80 o 
   3   2  19      214.11      211.57      4.54 o 
   4   2  19       16.84       21.68      2.08 o 
   5   2  19       54.97       54.09      3.21 o 
   6   2  19       16.98       23.13      2.34 o 
   7   2  19        7.23        3.93      1.55 o 
   0   3  19      167.52      187.84      8.21 o 
   1   3  19       73.94       64.83      3.09 o 
   2   3  19       51.06       43.21      2.69 o 
   3   3  19       38.26       42.19      2.77 o 
   4   3  19       22.29       25.69      2.62 o 
   5   3  19        9.05        9.33      1.72 o 
   6   3  19       16.96        9.98      2.13 o 
   0   4  19       76.84       61.91      5.19 o 
   1   4  19      145.50      157.55      5.50 o 
   2   4  19       59.73       61.93      3.22 o 
   3   4  19        0.32       -0.53      1.08 o 
   4   4  19       12.61        6.81      1.81 o 
   5   4  19        1.82       -0.67      1.06 o 
   6   4  19        3.30        2.66      1.57 o 
   0   5  19       89.34       78.15      5.83 o 
   1   5  19       70.13       74.40      4.99 o 
   2   5  19      202.85      218.41      6.73 o 
   3   5  19       12.80       10.36      1.74 o 
   4   5  19       17.85       14.91      2.31 o 
   5   5  19        3.18        3.22      1.41 o 
   6   5  19       24.01       23.25      2.89 o 
   0   6  19       16.13       14.26      3.14 o 
   1   6  19       31.46       34.95      3.14 o 
   2   6  19       82.46       81.55      4.38 o 
   3   6  19       20.67       25.99      2.80 o 
   4   6  19        4.86        4.18      1.63 o 
   5   6  19       13.42        9.36      2.32 o 
   0   7  19        6.04        5.52      2.53 o 
   1   7  19       37.34       37.52      3.30 o 
   2   7  19        7.79        8.10      1.89 o 
   3   7  19       60.45       57.61      4.04 o 
   4   7  19       30.45       30.39      3.22 o 
   5   7  19        8.39        4.53      1.93 o 
   0   8  19       20.72       20.20      3.83 o 
   1   8  19        3.84        3.84      1.74 o 
   2   8  19       19.59       14.90      2.78 o 
   3   8  19       39.31       30.47      3.60 o 
   4   8  19       19.11       15.57      3.07 o 
   0   9  19        5.05        5.81      2.60 o 
   1   9  19       26.59       26.93      3.10 o 
   2   9  19       33.05       27.73      3.15 o 
   0   0  20      222.71      247.98      9.08 o 
   1   0  20        0.18        0.59      0.96 o 
   2   0  20       20.09       24.18      3.34 o 
   3   0  20       17.73       18.50      2.37 o 
   4   0  20        2.92        5.15      1.67 o 
   5   0  20        0.06       -0.13      1.23 o 
   6   0  20        1.58        2.40      1.50 o 
   0   1  20       11.30        9.23      1.54 o 
   1   1  20      111.01      119.72      3.05 o 
   2   1  20       63.53       68.18      2.59 o 
   3   1  20       16.72       15.77      1.59 o 
   4   1  20        5.04        3.00      1.20 o 
   5   1  20       19.88       22.36      1.99 o 
   6   1  20        5.39        5.75      1.26 o 
   0   2  20       16.13       18.86      2.36 o 
   1   2  20      102.89       95.95      3.30 o 
   2   2  20       91.49       83.83      3.12 o 
   3   2  20       72.05       76.09      3.15 o 
   4   2  20       30.43       26.11      2.51 o 
   5   2  20        6.55        7.02      1.57 o 
   6   2  20        1.55        1.74      1.21 o 
   0   3  20      317.13      318.41     11.36 o 
   1   3  20       56.22       57.13      3.08 o 
   2   3  20       57.26       53.39      3.02 o 
   3   3  20       18.43       17.46      2.58 o 
   4   3  20       39.26       37.93      2.81 o 
   5   3  20        4.46        6.35      1.61 o 
   6   3  20        7.34        5.10      1.68 o 
   0   4  20       16.92       22.28      3.58 o 
   1   4  20       68.14       69.26      5.38 o 
   2   4  20        7.22        2.94      1.19 o 
   3   4  20       22.75       23.15      3.48 o 
   4   4  20        7.85        4.93      1.38 o 
   5   4  20       13.36       10.99      2.24 o 
   6   4  20        0.41        0.99      2.07 o 
   0   5  20       72.19       72.22      5.85 o 
   1   5  20      150.99      149.71      6.35 o 
   2   5  20       52.00       47.23      3.46 o 
   3   5  20        4.51        3.24      1.37 o 
   4   5  20        5.09        7.47      1.60 o 
   5   5  20        8.61        8.66      1.85 o 
   0   6  20       61.21       69.48      5.83 o 
   1   6  20       47.95       46.15      3.51 o 
   2   6  20        7.94        6.44      1.76 o 
   3   6  20        9.31        7.19      1.85 o 
   4   6  20        5.28        2.99      2.06 o 
   5   6  20        5.21        2.43      2.50 o 
   0   7  20        1.06       -2.08      2.22 o 
   1   7  20       29.87       26.46      2.89 o 
   2   7  20       26.66       25.84      3.78 o 
   3   7  20       18.68       17.14      2.52 o 
   4   7  20       15.75       14.63      3.58 o 
   0   8  20        1.97        0.83      2.35 o 
   1   8  20       32.97       29.45      3.15 o 
   2   8  20       44.23       40.76      3.63 o 
   3   8  20        5.04       12.02      2.29 o 
   1   0  21        0.89        1.25      1.02 o 
   2   0  21      317.59      327.42      9.21 o 
   3   0  21      220.33      240.00     11.86 o 
   4   0  21       10.77       11.14      2.14 o 
   5   0  21        8.76        9.62      2.09 o 
   6   0  21        0.51        0.35      1.41 o 
   0   1  21        2.10        1.67      1.16 o 
   1   1  21      117.88      115.15      3.31 o 
   2   1  21       25.72       26.24      1.98 o 
   3   1  21       73.15       74.10      4.18 o 
   4   1  21       49.77       55.76      2.87 o 
   5   1  21        1.35        0.81      1.27 o 
   6   1  21       13.49       13.23      2.01 o 
   0   2  21      145.95      147.55     10.87 o 
   1   2  21       49.86       53.03      2.95 o 
   2   2  21       33.05       35.00      2.64 o 
   3   2  21       60.89       60.84      3.32 o 
   4   2  21       33.47       29.83      2.57 o 
   5   2  21       10.21        7.66      1.75 o 
   6   2  21       11.02       11.53      1.95 o 
   0   3  21        5.07        3.47      2.07 o 
   1   3  21      102.19       99.48      4.41 o 
   2   3  21      116.51      121.64      4.35 o 
   3   3  21       21.31       22.93      2.36 o 
   4   3  21       12.81        9.19      1.73 o 
   5   3  21        1.36        0.87      1.25 o 
   0   4  21        2.91        4.32      1.87 o 
   1   4  21       58.02       54.40      3.57 o 
   2   4  21       12.08       15.46      2.18 o 
   3   4  21        6.24        6.35      1.98 o 
   4   4  21       13.29       12.23      2.19 o 
   5   4  21       16.74       23.06      3.89 o 
   0   5  21       48.91       45.09      4.96 o 
   1   5  21        9.83        8.63      1.88 o 
   2   5  21       13.64       11.44      2.10 o 
   3   5  21       12.38       10.60      2.07 o 
   4   5  21        1.17        1.96      1.36 o 
   5   5  21       14.96       10.65      1.99 o 
   0   6  21       10.32        5.18      2.35 o 
   1   6  21        1.54        0.98      1.28 o 
   2   6  21       54.12       53.15      3.85 o 
   3   6  21       41.20       38.06      4.28 o 
   4   6  21        9.99        5.27      1.80 o 
   0   7  21        3.11        2.47      2.27 o 
   1   7  21       31.21       30.47      3.28 o 
   2   7  21       39.79       42.57      4.52 o 
   3   7  21       74.81       75.35      4.67 o 
   0   8  21        0.22        1.67      2.72 o 
   1   8  21        6.68        8.10      2.05 o 
   0   0  22        0.28        2.36      1.83 o 
   1   0  22      282.80      320.47      7.84 o 
   2   0  22      118.81      108.93      5.12 o 
   3   0  22       49.23       48.47      3.82 o 
   4   0  22       20.67       16.51      2.69 o 
   5   0  22        4.08        4.25      1.88 o 
   0   1  22        2.29        2.17      1.25 o 
   1   1  22       76.19       90.22      3.05 o 
   2   1  22       17.28       17.25      1.87 o 
   3   1  22        7.57       10.64      1.53 o 
   4   1  22       10.03       10.39      1.77 o 
   5   1  22       25.78       28.27      2.39 o 
   0   2  22        6.20        6.19      2.96 o 
   1   2  22       53.18       51.43      3.01 o 
   2   2  22        0.02        0.99      1.06 o 
   3   2  22       20.01       18.06      2.30 o 
   4   2  22        4.70        5.16      1.56 o 
   5   2  22        3.25        4.63      1.62 o 
   0   3  22       38.93       30.87      5.93 o 
   1   3  22       23.07       21.84      2.55 o 
   2   3  22       25.37       28.52      2.50 o 
   3   3  22       19.72       23.73      2.40 o 
   4   3  22        7.94        7.06      1.81 o 
   5   3  22        5.35        4.87      1.85 o 
   0   4  22        7.00        2.33      2.18 o 
   1   4  22        5.35        1.77      1.48 o 
   2   4  22       25.24       19.31      2.54 o 
   3   4  22        1.20        2.03      1.28 o 
   4   4  22       25.08       31.23      3.44 o 
   0   5  22       69.96       64.43      7.66 o 
   1   5  22       80.22       73.16      7.90 o 
   2   5  22       10.71        9.69      2.03 o 
   3   5  22        4.81        6.10      1.88 o 
   4   5  22        4.14        4.68      1.51 o 
   0   6  22       29.06       35.19      6.92 o 
   1   6  22       14.98       11.63      2.85 o 
   2   6  22        6.44        6.92      1.81 o 
   3   6  22        8.81        8.50      2.02 o 
   0   7  22       43.39       40.68      5.15 o 
   1   7  22       20.29       16.23      2.56 o 
   2   7  22       18.10       12.55      2.24 o 
   1   0  23       16.57       16.12      2.52 o 
   2   0  23        1.91        2.22      1.41 o 
   3   0  23        1.45        2.17      1.56 o 
   4   0  23        0.58        0.58      1.51 o 
   5   0  23        2.69        1.36      1.79 o 
   0   1  23       14.41       13.85      2.67 o 
   1   1  23      115.69      130.90      4.10 o 
   2   1  23       43.79       41.64      2.88 o 
   3   1  23        5.79        7.85      1.61 o 
   4   1  23       12.26        8.45      1.65 o 
   5   1  23       25.34       26.95      3.41 o 
   0   2  23       14.62       11.42      3.95 o 
   1   2  23       21.72       26.24      3.11 o 
   2   2  23       37.45       35.71      2.71 o 
   3   2  23       11.46        9.14      1.85 o 
   4   2  23        6.19        5.10      1.53 o 
   0   3  23        0.07       -1.62      2.96 o 
   1   3  23        7.98       10.14      2.07 o 
   2   3  23        4.64        2.17      1.25 o 
   3   3  23        7.62        9.24      1.75 o 
   4   3  23       85.02      100.87      5.07 o 
   0   4  23       37.23       42.73      4.88 o 
   1   4  23       21.13       19.01      2.57 o 
   2   4  23       21.28       25.75      2.89 o 
   3   4  23        5.95        9.86      2.03 o 
   4   4  23        0.13        0.56      1.27 o 
   0   5  23       55.51       60.64      5.94 o 
   1   5  23       41.87       51.22      3.81 o 
   2   5  23        9.92        9.90      2.10 o 
   3   5  23       46.74       57.22      4.09 o 
   0   6  23        1.73        0.24      2.18 o 
   1   6  23       26.87       27.71      3.14 o 
   2   6  23       16.17       24.15      3.10 o 
   0   0  24      204.67      225.20      9.35 o 
   1   0  24        8.21        8.88      3.43 o 
   2   0  24        0.91        2.63      1.63 o 
   3   0  24        0.73        0.49      1.52 o 
   4   0  24        0.81        2.78      1.61 o 
   0   1  24       17.06       17.90      3.46 o 
   1   1  24       29.94       35.75      3.60 o 
   2   1  24        0.89        4.44      1.48 o 
   3   1  24        0.95        1.74      1.35 o 
   4   1  24       12.44       12.49      2.32 o 
   0   2  24       48.85       55.59      7.41 o 
   1   2  24       53.09       48.65      3.53 o 
   2   2  24       17.45       15.81      1.99 o 
   3   2  24        9.76       10.90      2.08 o 
   0   3  24        1.00        1.39      2.07 o 
   1   3  24       12.31       14.73      2.23 o 
   2   3  24        0.50        3.21      1.52 o 
   3   3  24        7.54       10.32      1.99 o 
   0   4  24        4.47        5.98      2.31 o 
   1   4  24       23.75       21.59      2.71 o 
   2   4  24       24.29       23.27      2.82 o 
   0   5  24        4.29        6.17      2.79 o 
   1   5  24       15.28       14.10      2.48 o 
   1   0  25       18.03       19.79      2.90 o 
   2   0  25        2.62        4.22      2.08 o 
   3   0  25        0.87        4.66      2.37 o 
   0   1  25       42.06       36.92      4.43 o 
   1   1  25       12.26       11.16      2.43 o 
   2   1  25       30.24       31.94      4.02 o 
   3   1  25       13.65       13.17      2.18 o 
   0   2  25       56.71       63.36      5.66 o 
   1   2  25       23.59       33.11      3.14 o 
   2   2  25        5.69        5.09      1.87 o 
   0   3  25       52.55       67.56      5.94 o 
   1   3  25        0.27        0.59      1.41 o 
   2   3  25        0.92        0.45      1.36 o 
   0   4  25        9.43        6.93      2.95 o 
   1   0  26        0.17       -0.53      1.83 o 
   0   1  26        0.00        1.34      1.78 o 
   1   1  26        5.78        5.65      2.11 o 
                                                 
